# Supplementary material for: 1-(4-Nitro­benzo­yl)-3-(4-nitro­phen­yl)­thio­urea acetone hemisolvate
Source: Acta Crystallogr Sect E Struct Rep Online. 2008 Oct 18;64(Pt 11):o2138. doi: 10.1107/S160053680803359X (PMC2959497; doi:10.1107/S160053680803359X)
Supplement: Supplementary file 1 [file e-64-o2138-sup1.cif]

##############################################################################
###                                                                        ###
###        Electronic paper (Acta Crystallographica Section E)             ###
###                                                                        ###
##############################################################################
#                                                                            #
# This CIF contains the data in a paper accepted for publication in Acta     #
# Crystallographica Section E. It conforms to the requirements of Notes      #
# for Authors for Section E, and has been peer reviewed under the auspices   #
# of the IUCr Commission on Journals.                                        #
#                                                                            #
# Full details of the Crystallographic Information File format               #
# are given in the paper "The Crystallographic Information File (CIF):       #
# a New Standard Archive File for Crystallography" by S. R. Hall, F. H.      #
# Allen and I. D. Brown [Acta Cryst. (1991), A47, 655-685].                  #
#                                                                            #
# The current version of the core CIF dictionary is obtainable from          #
# ftp://ftp.iucr.org/pub/cif_core.dic. The current version number is 2.4.    #
#                                                                            #
# Software is freely available for graphical display of the structure(s) in  #
# this CIF.  For information consult the CIF home page http://www.iucr.org/  #
# cif/home.html                                                              #
#                                                                            #
# This file may be used for bona fide research purposes within the           #
# scientific community so long as proper attribution is given to the journal # 
# article from which it was obtained.                                        #
#                                                                            #
##############################################################################
                                             
data_global
_audit_creation_method     ?
_journal_date_recd_electronic     2008-10-02
_journal_date_accepted     2008-10-15
_journal_name_full     'Acta Crystallographica, Section E'
_journal_year     2008
_journal_volume     64
_journal_issue     11
_journal_page_first     o2138
_journal_page_last     o2138
_journal_paper_category     QO
_journal_coeditor_code     RZ2253
_publ_contact_author_name     "Liang Xian"
_publ_contact_author_address
;
Chemical Engineering Institute, Northwest University for Nationalities,
Lanzhou, 730030,
China
;
_publ_contact_author_email     xianliangchina@yahoo.com.cn
_publ_contact_author_fax     ?
_publ_contact_author_phone     ?
_publ_section_title
;
1-(4-Nitrobenzoyl)-3-(4-nitrophenyl)thiourea acetone hemisolvate
;
loop_
    _publ_author_name
    _publ_author_address
    "Xian, Liang"
;
Chemical Engineering Institute
Northwest University for Nationalities
Lanzhou 730124
People's Republic of China
;
    "Cui, Lujuan"
;
Chemical Engineering Institute
Northwest University for Nationalities
Lanzhou 730124
People's Republic of China
;
    "Cheng, Ming"
;
Chemical Engineering Institute
Northwest University for Nationalities
Lanzhou 730124
People's Republic of China
;
data_I
_audit_creation_method     SHELXL-97
_chemical_name_systematic
;
1-(4-Nitrobenzoyl)-3-(4-nitrophenyl)thiourea acetone hemisolvate
;
_chemical_name_common     ?
_chemical_formula_moiety     'C14 H10 N4 O5 S, 0.5(C3 H6 O)'
_chemical_formula_sum     'C15.50 H13 N4 O5.50 S'
_chemical_formula_iupac     'C14 H10 N4 O5 S, 0.5C3 H6 O'
_chemical_formula_weight     375.36
_chemical_melting_point     ?
_symmetry_cell_setting     Monoclinic
_symmetry_space_group_name_H-M     'C 2/c'
_symmetry_space_group_name_Hall     '-C 2yc'
loop_
    _symmetry_equiv_pos_as_xyz
    'x, y, z'
    '-x, y, -z+1/2'
    'x+1/2, y+1/2, z'
    '-x+1/2, y+1/2, -z+1/2'
    '-x, -y, -z'
    'x, -y, z-1/2'
    '-x+1/2, -y+1/2, -z'
    'x+1/2, -y+1/2, z-1/2'
_cell_length_a     30.828(14)
_cell_length_b     7.534(3)
_cell_length_c     15.224(7)
_cell_angle_alpha     90.00
_cell_angle_beta     107.262(12)
_cell_angle_gamma     90.00
_cell_volume     3377(3)
_cell_formula_units_Z     8
_cell_measurement_reflns_used     3344
_cell_measurement_theta_min     2.73
_cell_measurement_theta_max     28.28
_cell_measurement_temperature     296(2)
_exptl_crystal_description     block
_exptl_crystal_colour     yellow
_exptl_crystal_size_max     0.34
_exptl_crystal_size_mid     0.31
_exptl_crystal_size_min     0.27
_exptl_crystal_density_diffrn     1.477
_exptl_crystal_density_meas     ?
_exptl_crystal_density_method     'not measured'
_exptl_crystal_F_000     1552
_exptl_absorpt_coefficient_mu     0.231
_exptl_absorpt_correction_type     multi-scan
_exptl_absorpt_process_details     '(SADABS; Sheldrick, 1996)'
_exptl_absorpt_correction_T_min     0.9241
_exptl_absorpt_correction_T_max     0.9408
_exptl_special_details
;
;
_diffrn_ambient_temperature     296(2)
_diffrn_radiation_type     MoK\a
_diffrn_radiation_wavelength     0.71073
_diffrn_radiation_source     'fine-focus sealed tube'
_diffrn_radiation_monochromator     graphite
_diffrn_measurement_device_type     'Bruker SMART CCD area-detector'
_diffrn_measurement_method     '\f and \w'
_diffrn_detector_area_resol_mean     ?
_diffrn_reflns_number     9659
_diffrn_reflns_av_R_equivalents     0.0228
_diffrn_reflns_av_sigmaI/netI     0.0284
_diffrn_reflns_theta_min     1.38
_diffrn_reflns_theta_max     28.00
_diffrn_reflns_theta_full     28.00
_diffrn_measured_fraction_theta_max     0.965
_diffrn_measured_fraction_theta_full     0.965
_diffrn_reflns_limit_h_min     -39
_diffrn_reflns_limit_h_max     32
_diffrn_reflns_limit_k_min     -9
_diffrn_reflns_limit_k_max     9
_diffrn_reflns_limit_l_min     -19
_diffrn_reflns_limit_l_max     19
_diffrn_standards_number     ?
_diffrn_standards_interval_count     ?
_diffrn_standards_interval_time     ?
_diffrn_standards_decay_%     ?
_refine_special_details
;
Refinement of <i>F</i>^2^ against ALL reflections. The weighted <i>R</i>-factor
<i>wR</i> and goodness of fit <i>S</i> are based on <i>F</i>^2^, conventional
<i>R</i>-factors <i>R</i> are based on <i>F</i>, with <i>F</i> set to zero for
negative <i>F</i>^2^. The threshold expression of <i>F</i>^2^ >
\s(<i>F</i>^2^) is used only for calculating <i>R</i>-factors(gt) <i>etc</i>.
and is not relevant to the choice of reflections for refinement.
<i>R</i>-factors based on <i>F</i>^2^ are statistically about twice as large
as those based on <i>F</i>, and <i>R</i>- factors based on ALL data will be
even larger.
;
_reflns_number_total     3926
_reflns_number_gt     2804
_reflns_threshold_expression     I>2\s(I)
_refine_ls_structure_factor_coef     Fsqd
_refine_ls_matrix_type     full
_refine_ls_R_factor_all     0.0649
_refine_ls_R_factor_gt     0.0433
_refine_ls_wR_factor_gt     0.1195
_refine_ls_wR_factor_ref     0.1328
_refine_ls_goodness_of_fit_ref     1.046
_refine_ls_restrained_S_all     1.046
_refine_ls_number_reflns     3926
_refine_ls_number_parameters     245
_refine_ls_number_restraints     0
_refine_ls_hydrogen_treatment     mixed
_refine_ls_weighting_scheme     calc
_refine_ls_weighting_details
          'calc w=1/[\s^2^(Fo^2^)+(0.063P)^2^+1.6044P] where P=(Fo^2^+2Fc^2^)/3'
_atom_sites_solution_hydrogens     geom
_atom_sites_solution_primary     direct
_atom_sites_solution_secondary     difmap
_refine_ls_shift/su_max     0.001
_refine_ls_shift/su_mean     0.000
_refine_diff_density_max     0.266
_refine_diff_density_min     -0.278
_refine_ls_extinction_method     none
_refine_ls_extinction_coef     ?
loop_
    _atom_type_symbol
    _atom_type_description
    _atom_type_scat_dispersion_real
    _atom_type_scat_dispersion_imag
    _atom_type_scat_source
    'C' 'C' 0.0033 0.0016
                         'International Tables Vol C Tables 4.2.6.8 and 6.1.1.4'
    'H' 'H' 0.0000 0.0000
                         'International Tables Vol C Tables 4.2.6.8 and 6.1.1.4'
    'N' 'N' 0.0061 0.0033
                         'International Tables Vol C Tables 4.2.6.8 and 6.1.1.4'
    'O' 'O' 0.0106 0.0060
                         'International Tables Vol C Tables 4.2.6.8 and 6.1.1.4'
    'S' 'S' 0.1246 0.1234
                         'International Tables Vol C Tables 4.2.6.8 and 6.1.1.4'
_computing_data_collection     'SMART (Bruker, 1998)'
_computing_cell_refinement     'SAINT (Bruker, 1998)'
_computing_data_reduction     'SAINT (Bruker, 1998)'
_computing_structure_solution     'SHELXS97 (Sheldrick, 2008)'
_computing_structure_refinement     'SHELXL97 (Sheldrick, 2008)'
_computing_molecular_graphics     'SHELXTL (Sheldrick, 2008)'
_computing_publication_material     'SHELXTL (Sheldrick, 2008)'
loop_
    _atom_site_type_symbol
    _atom_site_label
    _atom_site_fract_x
    _atom_site_fract_y
    _atom_site_fract_z
    _atom_site_U_iso_or_equiv
    _atom_site_adp_type
    _atom_site_calc_flag
    _atom_site_refinement_flags
    _atom_site_occupancy
    _atom_site_disorder_assembly
    _atom_site_disorder_group
    S S1 0.06837(2) 0.61209(9) 0.99931(4) 0.0607(2) Uani d . 1 . .
    N N2 0.15507(6) 0.7121(2) 1.02255(11) 0.0464(4) Uani d . 1 . .
    C C8 0.11880(6) 0.8073(2) 0.72951(12) 0.0378(4) Uani d . 1 . .
    O O3 0.17768(5) 0.7877(2) 0.87122(9) 0.0576(4) Uani d . 1 . .
    C C7 0.13716(6) 0.7739(3) 0.83134(12) 0.0418(4) Uani d . 1 . .
    C C11 0.09121(6) 0.8598(2) 0.54287(12) 0.0393(4) Uani d . 1 . .
    C C3 0.21046(6) 0.6165(2) 1.30383(12) 0.0406(4) Uani d . 1 . .
    N N4 0.07617(6) 0.8875(2) 0.44189(11) 0.0494(4) Uani d . 1 . .
    N N1 0.22987(6) 0.5784(2) 1.40277(11) 0.0501(4) Uani d . 1 . .
    N N3 0.10573(6) 0.7234(2) 0.87465(11) 0.0443(4) Uani d . 1 . .
    C C6 0.17262(6) 0.6799(2) 1.11874(12) 0.0402(4) Uani d . 1 . .
    O O4 0.10416(6) 0.8676(3) 0.39985(10) 0.0737(5) Uani d . 1 . .
    C C12 0.06084(7) 0.8910(3) 0.59207(13) 0.0473(5) Uani d . 1 . .
    H H12 0.0315 0.9292 0.5624 0.057 Uiso calc R 1 . .
    O O1 0.20702(6) 0.6125(2) 1.45421(11) 0.0714(5) Uani d . 1 . .
    C C10 0.13499(7) 0.8041(3) 0.58343(13) 0.0450(5) Uani d . 1 . .
    H H10 0.1548 0.7844 0.5487 0.054 Uiso calc R 1 . .
    C C5 0.21595(7) 0.6070(3) 1.15057(13) 0.0440(5) Uani d . 1 . .
    H H5 0.2322 0.5810 1.1095 0.053 Uiso calc R 1 . .
    C C4 0.23498(6) 0.5731(3) 1.24383(13) 0.0433(4) Uani d . 1 . .
    H H4 0.2637 0.5222 1.2656 0.052 Uiso calc R 1 . .
    C C13 0.07482(6) 0.8645(3) 0.68621(13) 0.0455(5) Uani d . 1 . .
    H H13 0.0548 0.8850 0.7204 0.055 Uiso calc R 1 . .
    C C9 0.14873(6) 0.7782(3) 0.67771(13) 0.0434(4) Uani d . 1 . .
    H H9 0.1783 0.7409 0.7069 0.052 Uiso calc R 1 . .
    C C2 0.16818(7) 0.6953(3) 1.27367(13) 0.0467(5) Uani d . 1 . .
    H H2 0.1527 0.7270 1.3153 0.056 Uiso calc R 1 . .
    C C20 0.11244(7) 0.6852(3) 0.96836(13) 0.0420(4) Uani d . 1 . .
    C C1 0.14910(7) 0.7265(3) 1.18041(13) 0.0479(5) Uani d . 1 . .
    H H1 0.1206 0.7787 1.1591 0.057 Uiso calc R 1 . .
    O O2 0.26788(6) 0.5125(3) 1.42899(10) 0.0722(5) Uani d . 1 . .
    O O5 0.03714(6) 0.9316(3) 0.40451(10) 0.0722(5) Uani d . 1 . .
    O O6 0.0000 0.6468(3) 0.7500 0.0792(8) Uani d S 1 . .
    C C15 0.0000 0.4863(4) 0.7500 0.0500(7) Uani d S 1 . .
    C C14 -0.03535(9) 0.3861(3) 0.7781(2) 0.0754(7) Uani d . 1 . .
    H H14A -0.0541 0.4678 0.7990 0.113 Uiso calc R 1 . .
    H H14B -0.0210 0.3057 0.8270 0.113 Uiso calc R 1 . .
    H H14C -0.0538 0.3203 0.7265 0.113 Uiso calc R 1 . .
    H H3A 0.0780(7) 0.711(3) 0.8413(14) 0.049(6) Uiso d . 1 . .
    H H2A 0.1744(9) 0.733(4) 0.9897(18) 0.081(8) Uiso d . 1 . .
loop_
    _atom_site_aniso_label
    _atom_site_aniso_U_11
    _atom_site_aniso_U_22
    _atom_site_aniso_U_33
    _atom_site_aniso_U_12
    _atom_site_aniso_U_13
    _atom_site_aniso_U_23
    S1 0.0563(4) 0.0823(4) 0.0462(3) -0.0144(3) 0.0194(3) 0.0088(3)
    N2 0.0452(10) 0.0642(11) 0.0310(8) -0.0001(8) 0.0131(7) 0.0046(7)
    C8 0.0392(10) 0.0399(10) 0.0344(9) -0.0020(7) 0.0112(7) 0.0026(7)
    O3 0.0408(8) 0.0929(12) 0.0379(7) -0.0029(7) 0.0096(6) 0.0058(7)
    C7 0.0420(10) 0.0464(11) 0.0371(10) -0.0002(8) 0.0122(8) 0.0013(8)
    C11 0.0419(10) 0.0420(10) 0.0339(9) -0.0017(8) 0.0111(8) 0.0008(7)
    C3 0.0459(11) 0.0421(10) 0.0321(9) -0.0038(8) 0.0091(8) 0.0008(7)
    N4 0.0564(11) 0.0560(11) 0.0353(9) 0.0027(8) 0.0126(8) -0.0015(7)
    N1 0.0566(11) 0.0545(10) 0.0368(9) -0.0028(8) 0.0099(8) 0.0020(7)
    N3 0.0400(9) 0.0574(10) 0.0340(8) -0.0039(8) 0.0089(7) 0.0049(7)
    C6 0.0458(10) 0.0433(10) 0.0317(9) -0.0013(8) 0.0119(8) 0.0012(8)
    O4 0.0754(12) 0.1094(15) 0.0437(9) 0.0136(10) 0.0289(8) 0.0056(9)
    C12 0.0370(10) 0.0629(13) 0.0415(10) 0.0084(9) 0.0108(8) 0.0091(9)
    O1 0.0845(12) 0.0950(13) 0.0394(8) 0.0095(10) 0.0257(8) 0.0075(8)
    C10 0.0427(11) 0.0536(12) 0.0426(10) 0.0032(9) 0.0189(8) -0.0015(9)
    C5 0.0419(10) 0.0553(12) 0.0379(10) -0.0018(8) 0.0164(8) -0.0049(8)
    C4 0.0382(10) 0.0493(11) 0.0411(10) 0.0002(8) 0.0096(8) -0.0024(8)
    C13 0.0395(10) 0.0596(12) 0.0415(10) 0.0052(9) 0.0184(8) 0.0060(9)
    C9 0.0351(10) 0.0529(12) 0.0415(10) 0.0047(8) 0.0101(8) 0.0021(8)
    C2 0.0505(12) 0.0576(12) 0.0359(10) 0.0067(9) 0.0187(8) 0.0008(9)
    C20 0.0487(11) 0.0420(10) 0.0363(10) 0.0010(8) 0.0138(8) 0.0027(8)
    C1 0.0477(11) 0.0570(12) 0.0390(10) 0.0132(9) 0.0130(8) 0.0037(9)
    O2 0.0641(10) 0.0925(13) 0.0481(9) 0.0169(9) -0.0016(7) 0.0059(9)
    O5 0.0597(10) 0.1078(14) 0.0417(8) 0.0188(9) 0.0038(7) 0.0013(9)
    O6 0.0867(19) 0.0590(15) 0.111(2) 0.000 0.0586(17) 0.000
    C15 0.0476(16) 0.060(2) 0.0417(15) 0.000 0.0121(12) 0.000
    C14 0.0655(16) 0.0731(17) 0.096(2) -0.0050(13) 0.0367(15) 0.0070(14)
_geom_special_details
;
All e.s.d.'s (except the e.s.d. in the dihedral angle between two l.s. planes)
are estimated using the full covariance matrix. The cell e.s.d.'s are taken
into account individually in the estimation of e.s.d.'s in distances, angles
and torsion angles; correlations between e.s.d.'s in cell parameters are only
used when they are defined by crystal symmetry. An approximate (isotropic)
treatment of cell e.s.d.'s is used for estimating e.s.d.'s involving l.s.
planes.
;
loop_
    _geom_bond_atom_site_label_1
    _geom_bond_atom_site_label_2
    _geom_bond_site_symmetry_2
    _geom_bond_distance
    _geom_bond_publ_flag
    S1 C20 . 1.659(2) ?
    N2 C20 . 1.344(3) ?
    N2 C6 . 1.423(2) ?
    N2 H2A . 0.90(3) ?
    C8 C13 . 1.389(3) ?
    C8 C9 . 1.397(3) ?
    C8 C7 . 1.505(3) ?
    O3 C7 . 1.221(2) ?
    C7 N3 . 1.378(2) ?
    C11 C10 . 1.373(3) ?
    C11 C12 . 1.382(3) ?
    C11 N4 . 1.483(2) ?
    C3 C2 . 1.381(3) ?
    C3 C4 . 1.387(3) ?
    C3 N1 . 1.475(2) ?
    N4 O5 . 1.215(2) ?
    N4 O4 . 1.227(2) ?
    N1 O2 . 1.225(2) ?
    N1 O1 . 1.226(2) ?
    N3 C20 . 1.409(2) ?
    N3 H3A . 0.86(2) ?
    C6 C1 . 1.391(3) ?
    C6 C5 . 1.392(3) ?
    C12 C13 . 1.383(3) ?
    C12 H12 . 0.9300 ?
    C10 C9 . 1.385(3) ?
    C10 H10 . 0.9300 ?
    C5 C4 . 1.389(3) ?
    C5 H5 . 0.9300 ?
    C4 H4 . 0.9300 ?
    C13 H13 . 0.9300 ?
    C9 H9 . 0.9300 ?
    C2 C1 . 1.386(3) ?
    C2 H2 . 0.9300 ?
    C1 H1 . 0.9300 ?
    O6 C15 . 1.209(4) ?
    C15 C14 . 1.489(3) ?
    C14 H14A . 0.9600 ?
    C14 H14B . 0.9600 ?
    C14 H14C . 0.9600 ?
loop_
    _geom_angle_atom_site_label_1
    _geom_angle_atom_site_label_2
    _geom_angle_atom_site_label_3
    _geom_angle_site_symmetry_1
    _geom_angle_site_symmetry_3
    _geom_angle
    _geom_angle_publ_flag
    C20 N2 C6 . . 127.59(17) ?
    C20 N2 H2A . . 112.0(17) ?
    C6 N2 H2A . . 119.4(17) ?
    C13 C8 C9 . . 119.73(17) ?
    C13 C8 C7 . . 123.80(16) ?
    C9 C8 C7 . . 116.46(16) ?
    O3 C7 N3 . . 123.16(17) ?
    O3 C7 C8 . . 120.96(16) ?
    N3 C7 C8 . . 115.86(16) ?
    C10 C11 C12 . . 122.83(17) ?
    C10 C11 N4 . . 118.20(16) ?
    C12 C11 N4 . . 118.96(17) ?
    C2 C3 C4 . . 121.85(17) ?
    C2 C3 N1 . . 118.69(17) ?
    C4 C3 N1 . . 119.46(18) ?
    O5 N4 O4 . . 122.79(18) ?
    O5 N4 C11 . . 119.06(17) ?
    O4 N4 C11 . . 118.14(17) ?
    O2 N1 O1 . . 123.50(18) ?
    O2 N1 C3 . . 118.07(17) ?
    O1 N1 C3 . . 118.43(18) ?
    C7 N3 C20 . . 128.92(17) ?
    C7 N3 H3A . . 117.7(14) ?
    C20 N3 H3A . . 113.4(14) ?
    C1 C6 C5 . . 120.22(17) ?
    C1 C6 N2 . . 122.44(18) ?
    C5 C6 N2 . . 117.26(16) ?
    C11 C12 C13 . . 118.96(17) ?
    C11 C12 H12 . . 120.5 ?
    C13 C12 H12 . . 120.5 ?
    C11 C10 C9 . . 117.83(17) ?
    C11 C10 H10 . . 121.1 ?
    C9 C10 H10 . . 121.1 ?
    C4 C5 C6 . . 119.93(17) ?
    C4 C5 H5 . . 120.0 ?
    C6 C5 H5 . . 120.0 ?
    C3 C4 C5 . . 118.84(18) ?
    C3 C4 H4 . . 120.6 ?
    C5 C4 H4 . . 120.6 ?
    C12 C13 C8 . . 119.79(17) ?
    C12 C13 H13 . . 120.1 ?
    C8 C13 H13 . . 120.1 ?
    C10 C9 C8 . . 120.85(17) ?
    C10 C9 H9 . . 119.6 ?
    C8 C9 H9 . . 119.6 ?
    C3 C2 C1 . . 119.02(18) ?
    C3 C2 H2 . . 120.5 ?
    C1 C2 H2 . . 120.5 ?
    N2 C20 N3 . . 114.45(16) ?
    N2 C20 S1 . . 127.59(15) ?
    N3 C20 S1 . . 117.96(15) ?
    C2 C1 C6 . . 120.06(18) ?
    C2 C1 H1 . . 120.0 ?
    C6 C1 H1 . . 120.0 ?
    O6 C15 C14 . . 120.45(15) ?
    C15 C14 H14A . . 109.5 ?
    C15 C14 H14B . . 109.5 ?
    H14A C14 H14B . . 109.5 ?
    C15 C14 H14C . . 109.5 ?
    H14A C14 H14C . . 109.5 ?
    H14B C14 H14C . . 109.5 ?
loop_
    _geom_torsion_atom_site_label_1
    _geom_torsion_atom_site_label_2
    _geom_torsion_atom_site_label_3
    _geom_torsion_atom_site_label_4
    _geom_torsion_site_symmetry_1
    _geom_torsion_site_symmetry_2
    _geom_torsion_site_symmetry_3
    _geom_torsion_site_symmetry_4
    _geom_torsion
    _geom_torsion_publ_flag
    C13 C8 C7 O3 . . . . -152.9(2) ?
    C9 C8 C7 O3 . . . . 26.9(3) ?
    C13 C8 C7 N3 . . . . 28.7(3) ?
    C9 C8 C7 N3 . . . . -151.55(18) ?
    C10 C11 N4 O5 . . . . 177.8(2) ?
    C12 C11 N4 O5 . . . . -2.3(3) ?
    C10 C11 N4 O4 . . . . -3.4(3) ?
    C12 C11 N4 O4 . . . . 176.51(19) ?
    C2 C3 N1 O2 . . . . -178.25(19) ?
    C4 C3 N1 O2 . . . . 1.6(3) ?
    C2 C3 N1 O1 . . . . 2.5(3) ?
    C4 C3 N1 O1 . . . . -177.63(19) ?
    O3 C7 N3 C20 . . . . 2.4(3) ?
    C8 C7 N3 C20 . . . . -179.26(18) ?
    C20 N2 C6 C1 . . . . -43.5(3) ?
    C20 N2 C6 C5 . . . . 139.8(2) ?
    C10 C11 C12 C13 . . . . -0.3(3) ?
    N4 C11 C12 C13 . . . . 179.78(18) ?
    C12 C11 C10 C9 . . . . 0.2(3) ?
    N4 C11 C10 C9 . . . . -179.88(17) ?
    C1 C6 C5 C4 . . . . 2.9(3) ?
    N2 C6 C5 C4 . . . . 179.80(17) ?
    C2 C3 C4 C5 . . . . -1.2(3) ?
    N1 C3 C4 C5 . . . . 178.93(17) ?
    C6 C5 C4 C3 . . . . -1.3(3) ?
    C11 C12 C13 C8 . . . . 0.0(3) ?
    C9 C8 C13 C12 . . . . 0.5(3) ?
    C7 C8 C13 C12 . . . . -179.73(18) ?
    C11 C10 C9 C8 . . . . 0.3(3) ?
    C13 C8 C9 C10 . . . . -0.6(3) ?
    C7 C8 C9 C10 . . . . 179.60(18) ?
    C4 C3 C2 C1 . . . . 2.1(3) ?
    N1 C3 C2 C1 . . . . -178.03(18) ?
    C6 N2 C20 N3 . . . . -177.66(18) ?
    C6 N2 C20 S1 . . . . 1.7(3) ?
    C7 N3 C20 N2 . . . . 4.1(3) ?
    C7 N3 C20 S1 . . . . -175.35(17) ?
    C3 C2 C1 C6 . . . . -0.5(3) ?
    C5 C6 C1 C2 . . . . -2.0(3) ?
    N2 C6 C1 C2 . . . . -178.72(18) ?
loop_
    _geom_hbond_atom_site_label_D
    _geom_hbond_atom_site_label_H
    _geom_hbond_atom_site_label_A
    _geom_hbond_site_symmetry_A
    _geom_hbond_distance_DH
    _geom_hbond_distance_HA
    _geom_hbond_distance_DA
    _geom_hbond_angle_DHA
    C1 H1 S1 . 0.93 2.79 3.235(2) 111
    N2 H2A O3 . 0.90(3) 1.88(3) 2.659(3) 144(2)
    C2 H2 O4 1_556 0.93 2.48 3.394(3) 167
    C12 H12 O5 5_576 0.93 2.54 3.318(3) 141
    N3 H3A O6 . 0.86(2) 2.442(19) 3.300(2) 175(2)
    C13 H13 O6 . 0.93 2.59 3.207(3) 124
    C14 H14B O5 6_566 0.96 2.56 3.446(3) 154
    C14 H14C O4 5_566 0.96 2.52 3.476(3) 175
