# Supplementary material for: 1-(4-Nitro­benzo­yl)-3-(4-nitro­phen­yl)­thio­urea acetone hemisolvate
Source: Acta Crystallogr Sect E Struct Rep Online. 2008 Oct 18;64(Pt 11):o2138. doi: 10.1107/S160053680803359X (PMC2959497; doi:10.1107/S160053680803359X)
Supplement: Supplementary file 2 [file e-64-o2138-Isup2.hkl]

# 
# h,k,l, Fc-squared, Fo-squared, sigma(Fo-squared) and status flag 
# 
data_I
_shelx_title ' C2c in C2/c' 
_shelx_refln_list_code          4 
_shelx_F_calc_maximum      400.54 
_exptl_crystal_F_000      1552.00 
_reflns_d_resolution_high  0.7570 
 
loop_ 
 _symmetry_equiv_pos_as_xyz
 'x, y, z' 
 '-x, y, -z+1/2' 
 'x+1/2, y+1/2, z' 
 '-x+1/2, y+1/2, -z+1/2' 
 '-x, -y, -z' 
 'x, -y, z-1/2' 
 '-x+1/2, -y+1/2, -z' 
 'x+1/2, -y+1/2, z-1/2' 
 
_cell_length_a    30.8276 
_cell_length_b     7.5344 
_cell_length_c    15.2235 
_cell_angle_alpha  90.000 
_cell_angle_beta  107.262 
_cell_angle_gamma  90.000 
 
_shelx_F_squared_multiplier     1.000 
 
loop_ 
 _refln_index_h 
 _refln_index_k 
 _refln_index_l 
 _refln_F_squared_calc 
 _refln_F_squared_meas 
 _refln_F_squared_sigma 
 _refln_observed_status 
   2   0   0     2762.85     1637.11     28.80 o 
   4   0   0    26895.34    26195.10    370.67 o 
   6   0   0    15416.54    15234.48    220.83 o 
   8   0   0     2063.73     2122.38     30.52 o 
  10   0   0     4897.37     4723.18     58.32 o 
  12   0   0     2008.87     2176.93     35.07 o 
  14   0   0     6528.66     7032.47     85.90 o 
  16   0   0      903.33     1239.46     28.45 o 
  18   0   0     5151.15     5360.88    194.78 o 
  20   0   0     2247.50     2823.14     50.40 o 
  22   0   0      506.90      507.14     30.61 o 
  24   0   0      825.00      808.68     33.37 o 
  26   0   0      724.27      706.83     27.61 o 
  28   0   0     3628.81     3546.80     67.58 o 
  30   0   0     1007.10     1156.25     57.77 o 
  32   0   0      155.60      130.64     26.44 o 
  34   0   0      303.04      241.45     34.47 o 
   1   1   0        9.59       13.69      6.14 o 
   3   1   0     2737.68     2815.31     41.79 o 
   5   1   0    42268.58    41368.28    479.27 o 
   7   1   0     2412.53     2560.53     28.73 o 
   9   1   0     2942.14     3150.48     40.05 o 
  11   1   0      226.32      195.07      8.59 o 
  13   1   0     3268.39     3494.38     37.92 o 
  15   1   0     2584.18     2473.98     29.33 o 
  17   1   0      392.64      409.98     11.85 o 
  19   1   0     1819.69     2120.59     29.48 o 
  21   1   0     1358.26     1453.51     24.82 o 
  23   1   0       95.01      101.35      8.56 o 
  25   1   0        2.78       -6.62      6.23 o 
  27   1   0       32.33       52.62      9.81 o 
  29   1   0      402.44      393.26     19.64 o 
  31   1   0        6.45       14.76     10.12 o 
  33   1   0       20.01       34.00     21.25 o 
  35   1   0       24.34       43.76     23.61 o 
  37   1   0        2.06       26.92     23.14 o 
   0   2   0    37900.39    40297.15    389.59 o 
   2   2   0      573.53      519.54      8.95 o 
   4   2   0   139399.89   140020.70    870.94 o 
   6   2   0    44017.52    44671.91    311.50 o 
   8   2   0      801.35      797.64     13.52 o 
  10   2   0      131.05      161.20     10.57 o 
  12   2   0     1113.42     1047.68     17.53 o 
  14   2   0      647.73      751.97     14.74 o 
  16   2   0       14.03        9.92      5.93 o 
  18   2   0       63.67       63.34      6.27 o 
  20   2   0      546.48      486.56     14.18 o 
  22   2   0      255.17      265.50     19.80 o 
  24   2   0       93.85       75.07     10.94 o 
  26   2   0      604.81      658.28     29.04 o 
  28   2   0      403.66      418.73     53.20 o 
  30   2   0      463.93      379.21     25.29 o 
  32   2   0       26.11       40.94     13.08 o 
  34   2   0       13.48       -1.03     17.47 o 
  36   2   0       18.93       11.18     20.15 o 
   1   3   0       92.08       61.25      3.74 o 
   3   3   0      286.70      345.10      7.52 o 
   5   3   0    15617.98    16216.61     99.13 o 
   7   3   0     1034.21     1061.57     22.83 o 
   9   3   0       88.18       86.92      6.86 o 
  11   3   0     1280.88     1236.65     22.78 o 
  13   3   0      188.02      216.67     10.76 o 
  15   3   0     1245.83     1455.33     27.12 o 
  17   3   0      281.67      293.05     11.30 o 
  19   3   0     1632.94     1739.11     45.33 o 
  21   3   0      875.66      884.02     31.26 o 
  23   3   0      350.45      375.95     49.42 o 
  25   3   0       34.75       39.66     12.17 o 
  27   3   0       17.50        3.85      9.33 o 
  29   3   0      175.46      163.76     19.25 o 
  31   3   0        0.68       -4.57     11.09 o 
  33   3   0        3.69       13.96     15.98 o 
  35   3   0        1.84        5.82     16.05 o 
   0   4   0    10469.52    11283.40    104.79 o 
   2   4   0     6052.86     6161.18     45.48 o 
   4   4   0     3653.09     3777.81     32.05 o 
   6   4   0    17425.61    17615.10    109.91 o 
   8   4   0    12016.10    12057.20    103.87 o 
  10   4   0     2919.28     2922.26     35.31 o 
  12   4   0      111.04       78.41     10.54 o 
  14   4   0     3126.48     3299.44     60.10 o 
  16   4   0      100.93       84.76     18.65 o 
  18   4   0       24.89       41.06     14.40 o 
  20   4   0     1010.59     1093.75     36.27 o 
  22   4   0     1383.07     1413.50     63.59 o 
  24   4   0      172.64      146.43     17.74 o 
  26   4   0       91.95      102.07     16.60 o 
  28   4   0      201.44      166.72     32.90 o 
  30   4   0      172.60      149.50     44.70 o 
  32   4   0       95.20      111.47     19.62 o 
  34   4   0       13.54       26.44     17.79 o 
   1   5   0       18.87        7.14      3.54 o 
   3   5   0      757.40      650.95     12.83 o 
   5   5   0     2195.70     2437.96     25.97 o 
   7   5   0     2340.90     2481.46     26.60 o 
   9   5   0     1712.88     1664.98     27.57 o 
  11   5   0     4827.89     5204.62     67.35 o 
  13   5   0      244.17      249.43     18.63 o 
  15   5   0     1048.07     1178.45     45.02 o 
  17   5   0        7.70       13.83      9.87 o 
  19   5   0     1032.06     1115.38     38.05 o 
  21   5   0        7.47       14.42     10.47 o 
  23   5   0       30.32       36.21     15.11 o 
  25   5   0       46.84       80.96     16.34 o 
  27   5   0        0.74        0.22     10.14 o 
  29   5   0       54.30       39.99     14.82 o 
  31   5   0        0.22      -17.71     11.80 o 
  33   5   0       22.72       18.10     19.52 o 
   0   6   0      820.74     1025.26     24.59 o 
   2   6   0      146.12       99.15      7.10 o 
   4   6   0      237.78      254.91     11.04 o 
   6   6   0      422.64      544.83     20.92 o 
   8   6   0      260.99      291.93     16.53 o 
  10   6   0      595.19      550.27     23.56 o 
  12   6   0      151.07      168.03     16.08 o 
  14   6   0      647.66      622.39     29.49 o 
  16   6   0      215.98      198.47     32.74 o 
  18   6   0      188.57      192.90     20.03 o 
  20   6   0        6.10       26.53     18.73 o 
  22   6   0       17.90       10.97     11.49 o 
  24   6   0      215.28      247.58     37.85 o 
  26   6   0       54.39       47.63     20.23 o 
  28   6   0       53.54       65.32     22.67 o 
  30   6   0        3.51       12.59     18.73 o 
   1   7   0        2.17       -5.74      7.77 o 
   3   7   0      131.46      157.92     13.32 o 
   5   7   0      235.33      230.87     13.12 o 
   7   7   0      678.91      739.53     25.25 o 
   9   7   0       78.30       83.07     11.90 o 
  11   7   0       73.88       71.02     12.20 o 
  13   7   0      429.55      424.20     26.93 o 
  15   7   0     1035.06     1096.60     40.84 o 
  17   7   0        8.63        0.80     11.70 o 
  19   7   0        4.52        8.25     16.05 o 
  21   7   0       19.18       11.40     13.83 o 
  23   7   0      148.08      140.68     43.28 o 
  25   7   0       37.11       27.70     19.05 o 
  27   7   0        0.40        8.50     21.25 o 
   0   8   0       75.30      102.62     22.67 o 
   2   8   0      244.13      216.99     31.09 o 
   4   8   0      110.99       92.08     21.72 o 
   6   8   0      274.72      232.87     36.20 o 
   8   8   0      427.06      425.93     61.23 o 
  10   8   0       40.85       64.70     21.88 o 
  12   8   0        9.69       34.82     14.68 o 
  14   8   0      691.51      629.02     33.55 o 
  16   8   0       12.51       11.61     19.75 o 
  18   8   0       68.94       47.02     16.85 o 
  20   8   0       68.26       52.10     21.25 o 
  22   8   0       15.92       26.92     21.09 o 
   3   9   0        7.70       28.33     19.05 o 
   5   9   0       19.92        2.36     17.00 o 
   7   9   0       62.54       35.41     21.25 o 
   9   9   0       15.77        7.08     17.63 o 
  11   9   0        0.15       -0.79     18.73 o 
  13   9   0        8.94        1.73     17.94 o 
  15   9   0        3.23       12.91     18.42 o 
 -37   1   1        4.98       10.55     20.15 o 
 -35   1   1       33.44       62.64     24.71 o 
 -33   1   1        3.76       17.31     17.94 o 
 -31   1   1        4.43        8.87     12.01 o 
 -29   1   1      180.10      147.36     13.60 o 
 -27   1   1       19.72       29.92      9.03 o 
 -25   1   1     1844.57     1772.81     35.55 o 
 -23   1   1      113.39      119.76      8.75 o 
 -21   1   1     1946.62     2012.19     29.23 o 
 -19   1   1     1031.03     1022.84     19.19 o 
 -17   1   1     1275.05     1298.49     21.06 o 
 -15   1   1     1051.86     1147.15     18.07 o 
 -13   1   1      353.93      318.26      8.82 o 
 -11   1   1      397.98      435.41      9.30 o 
  -9   1   1      842.86      782.85     14.54 o 
  -7   1   1    20241.14    20136.13    144.72 o 
  -5   1   1    69661.84    64704.59   1287.53 o 
  -3   1   1      423.02      396.61     15.98 o 
  -1   1   1     9656.00     9544.23     99.83 o 
   1   1   1      297.76      297.17     11.65 o 
   3   1   1     1159.41     1174.19     19.24 o 
   5   1   1     1932.12     1923.12     21.93 o 
   7   1   1      403.88      408.46      9.54 o 
   9   1   1      278.96      346.32      8.39 o 
  11   1   1     8759.64     8695.88     70.14 o 
  13   1   1     2430.53     2981.65     32.34 o 
  15   1   1    11759.89    12969.08    102.64 o 
  17   1   1     1459.18     1825.25     26.16 o 
  19   1   1     5698.74     6172.30     60.38 o 
  21   1   1       39.07       41.20      6.58 o 
  23   1   1        1.10        3.16      5.29 o 
  25   1   1       94.26       85.82     11.50 o 
  27   1   1      786.48      772.49     29.64 o 
  29   1   1      313.77      300.65     22.09 o 
  31   1   1       66.74       75.74     15.51 o 
  33   1   1       19.17       23.61     20.46 o 
  35   1   1        0.27        8.97     19.99 o 
 -36   2   1       72.08       99.00     30.06 o 
 -34   2   1        0.03       31.32     20.30 o 
 -32   2   1      385.85      376.20     25.70 o 
 -30   2   1       37.25       27.15     11.94 o 
 -28   2   1       62.03       51.20     27.23 o 
 -26   2   1      802.62      792.51     25.16 o 
 -24   2   1     1561.30     1498.36     41.50 o 
 -22   2   1        2.62        5.82      5.79 o 
 -20   2   1     4614.58     4617.35     59.12 o 
 -18   2   1      539.73      502.41     13.26 o 
 -16   2   1     1008.95     1125.43     23.71 o 
 -14   2   1      599.14      595.40     17.72 o 
 -12   2   1      394.75      371.55     15.68 o 
 -10   2   1      841.29      769.18     14.84 o 
  -8   2   1     1174.51     1268.66     17.80 o 
  -6   2   1      178.80      156.89      7.01 o 
  -4   2   1    52694.27    54828.21    379.11 o 
  -2   2   1   160429.39   154806.28    959.36 o 
   0   2   1    61332.59    61024.19    344.47 o 
   2   2   1    16165.76    15557.83    101.83 o 
   4   2   1    78015.39    75639.27    916.38 o 
   6   2   1      267.95      296.58     12.09 o 
   8   2   1     4456.48     4511.83     47.14 o 
  10   2   1    20623.14    20310.79    172.80 o 
  12   2   1     4566.65     4455.93     60.68 o 
  14   2   1     2759.14     3363.78     36.51 o 
  16   2   1       23.73       28.95      4.83 o 
  18   2   1     1527.12     1552.98     26.31 o 
  20   2   1       51.23       75.67      7.32 o 
  22   2   1        0.57        1.99      4.95 o 
  24   2   1      388.77      447.09     23.63 o 
  26   2   1     1952.76     1774.28     47.39 o 
  28   2   1       13.65       -4.44      9.48 o 
  30   2   1       20.06       16.12     11.73 o 
  32   2   1       90.72      133.23     18.71 o 
  34   2   1      519.69      497.16     30.71 o 
  36   2   1        9.96       13.22     18.57 o 
 -35   3   1        2.77        7.19     28.57 o 
 -33   3   1      132.37      171.39     21.10 o 
 -31   3   1       86.71       98.70     17.20 o 
 -29   3   1      295.07      282.01     22.91 o 
 -27   3   1      428.67      426.14     60.52 o 
 -25   3   1        4.90       16.77     10.15 o 
 -23   3   1      291.87      306.90     20.39 o 
 -21   3   1       19.05        9.55      6.75 o 
 -19   3   1     1117.15     1033.73     24.98 o 
 -17   3   1     3248.60     3029.52     44.00 o 
 -15   3   1     1138.96     1059.56     18.39 o 
 -13   3   1       92.93       73.24      6.59 o 
 -11   3   1      141.18      222.85      9.31 o 
  -9   3   1     6977.24     6944.92     65.00 o 
  -7   3   1     1578.69     1532.27     18.54 o 
  -5   3   1      797.20      768.70     13.66 o 
  -3   3   1     2463.98     2441.29     21.47 o 
  -1   3   1    36364.75    37041.37    212.70 o 
   1   3   1     1919.55     1747.34     17.36 o 
   3   3   1     5654.31     5810.26     45.37 o 
   5   3   1     1276.99     1339.49     21.94 o 
   7   3   1     1062.28     1088.13     21.79 o 
   9   3   1     5830.65     6430.59     65.47 o 
  11   3   1     9719.43     9571.74    107.40 o 
  13   3   1     4113.60     4066.22     49.46 o 
  15   3   1      682.70      571.36     21.70 o 
  17   3   1     1883.60     1964.56     34.32 o 
  19   3   1       60.57       29.79     12.51 o 
  21   3   1      149.50      151.42     22.59 o 
  23   3   1        2.33        3.19      9.29 o 
  25   3   1       18.15       24.30     19.44 o 
  27   3   1        0.65       -0.57     10.54 o 
  29   3   1      200.55      142.25     26.76 o 
  31   3   1       57.92       41.98     19.20 o 
  33   3   1      143.02      161.29     21.54 o 
  35   3   1       10.53       -5.19     15.43 o 
 -36   4   1        0.00       -8.81     16.21 o 
 -34   4   1       77.39       76.50     22.98 o 
 -32   4   1       13.11       14.63     13.04 o 
 -30   4   1       13.67       -3.71     14.01 o 
 -28   4   1       39.97       36.17     13.93 o 
 -26   4   1      222.83      207.38     19.97 o 
 -24   4   1      198.87      215.79     19.83 o 
 -22   4   1      613.94      576.63     27.89 o 
 -20   4   1      548.51      576.43     39.19 o 
 -18   4   1       20.18       13.00      7.63 o 
 -16   4   1      331.05      310.96     21.80 o 
 -14   4   1      535.95      537.04     15.28 o 
 -12   4   1        0.24        4.87      4.83 o 
 -10   4   1     4315.80     4282.32     53.76 o 
  -8   4   1      235.50      236.46     57.84 o 
  -6   4   1    20380.79    20250.57    151.84 o 
  -4   4   1     2134.39     2307.10     22.98 o 
  -2   4   1     1348.54     1603.61     18.32 o 
   0   4   1     1293.12     1378.13     16.79 o 
   2   4   1     2684.55     2522.47     24.34 o 
   4   4   1    17516.28    17957.90    111.58 o 
   6   4   1      129.54      155.29      7.42 o 
   8   4   1     1043.52      897.38     15.44 o 
  10   4   1      107.42      124.86     11.99 o 
  12   4   1      145.55      137.98     13.24 o 
  14   4   1        5.08       11.80     13.06 o 
  16   4   1       50.22       35.54     20.86 o 
  18   4   1      992.26     1022.57     34.51 o 
  20   4   1        5.63       -8.40      6.65 o 
  22   4   1      294.98      297.41     21.23 o 
  24   4   1      204.82      177.84     19.23 o 
  26   4   1        8.64       13.51     10.89 o 
  28   4   1       74.64       42.92     42.73 o 
  30   4   1      119.43      118.05     19.91 o 
  32   4   1       50.88       63.03     16.27 o 
  34   4   1        8.71      -13.69     13.38 o 
 -33   5   1        8.77       46.43     21.72 o 
 -31   5   1       34.98       21.52     22.27 o 
 -29   5   1       90.75       80.47     17.92 o 
 -27   5   1       14.65       22.32     11.57 o 
 -25   5   1       59.14       65.34     15.60 o 
 -23   5   1       52.33       37.10     12.67 o 
 -21   5   1       15.56       14.63     10.31 o 
 -19   5   1      171.07      182.13     17.84 o 
 -17   5   1      175.02      147.65     48.16 o 
 -15   5   1      148.06      129.27     12.35 o 
 -13   5   1      101.13       72.24     11.72 o 
 -11   5   1       88.27       74.10      9.86 o 
  -9   5   1      808.57      747.85     18.05 o 
  -7   5   1      379.48      327.14      9.76 o 
  -5   5   1      661.61      664.62     12.97 o 
  -3   5   1       66.66       79.04      5.67 o 
  -1   5   1       21.22       13.31      3.93 o 
   1   5   1      279.33      327.45      9.54 o 
   3   5   1     3015.09     3163.99     30.54 o 
   5   5   1      349.11      307.66     11.85 o 
   7   5   1      582.51      570.58     16.45 o 
   9   5   1      264.96      275.14     12.66 o 
  11   5   1        5.28        6.54      6.50 o 
  13   5   1     1182.73     1100.98     27.60 o 
  15   5   1      328.15      319.82     20.84 o 
  17   5   1      209.43      190.53     34.47 o 
  19   5   1      615.88      538.24     27.02 o 
  21   5   1      110.08      132.04     17.39 o 
  23   5   1       13.40        4.22     11.05 o 
  25   5   1      631.77      553.60     30.68 o 
  27   5   1        5.98        0.33     11.32 o 
  29   5   1       31.65       21.03     21.01 o 
  31   5   1        0.11        0.47     16.05 o 
 -30   6   1        2.47        4.88     15.27 o 
 -28   6   1      182.87      184.78     27.07 o 
 -26   6   1       11.45       22.13     12.57 o 
 -24   6   1        5.87        3.92     12.02 o 
 -22   6   1       48.80       43.20     13.70 o 
 -20   6   1        1.43       10.02      9.78 o 
 -18   6   1      786.21      830.15     35.02 o 
 -16   6   1      570.01      543.85     27.90 o 
 -14   6   1        2.55        8.50      8.16 o 
 -12   6   1       88.72       72.81     11.29 o 
 -10   6   1     3869.62     3597.11     55.49 o 
  -8   6   1       45.05      135.78     37.85 o 
  -6   6   1     3662.05     3640.06     45.29 o 
  -4   6   1      409.75      338.17     11.88 o 
  -2   6   1       32.55       65.17     20.94 o 
   0   6   1      492.97      511.72     14.15 o 
   2   6   1      386.43      375.82     12.98 o 
   4   6   1     5665.68     5775.07     54.82 o 
   6   6   1      149.92      181.47     10.05 o 
   8   6   1     2219.32     2270.64     41.92 o 
  10   6   1      361.00      350.78     31.72 o 
  12   6   1     1028.03      986.92     35.44 o 
  14   6   1        0.44       -2.74     12.20 o 
  16   6   1        2.39       18.00     11.67 o 
  18   6   1      592.34      659.55     32.28 o 
  20   6   1       13.20        6.50     11.57 o 
  22   6   1      228.66      215.01     22.58 o 
  24   6   1       72.90       54.81     15.01 o 
  26   6   1      113.16      108.31     23.14 o 
  28   6   1       22.16       15.58     18.26 o 
  30   6   1       10.35       -7.56     15.74 o 
 -27   7   1       81.70      131.59     31.64 o 
 -25   7   1       78.88       95.90     19.60 o 
 -23   7   1       12.24       20.21     13.42 o 
 -21   7   1       25.71       14.25     12.40 o 
 -19   7   1       13.52       23.15     12.71 o 
 -17   7   1      244.64      189.72     30.69 o 
 -15   7   1       18.26       13.13      9.91 o 
 -13   7   1       19.48       21.82      9.95 o 
 -11   7   1       34.76        5.92      9.66 o 
  -9   7   1      285.74      314.02     18.68 o 
  -7   7   1      103.94      158.53     14.32 o 
  -5   7   1        3.42       26.03     11.18 o 
  -3   7   1       52.81       39.83      8.90 o 
  -1   7   1       61.15       74.54     10.56 o 
   1   7   1        0.83       -1.78      6.10 o 
   3   7   1        0.11        2.53      6.53 o 
   5   7   1       99.53      130.79     11.22 o 
   7   7   1      115.50       85.74     11.81 o 
   9   7   1      828.74      792.93     38.57 o 
  11   7   1      531.49      568.62     68.63 o 
  13   7   1      297.09      347.46     26.13 o 
  15   7   1       56.64       50.85     15.90 o 
  17   7   1        0.18       -3.37     11.36 o 
  19   7   1        6.59       36.02     14.69 o 
  21   7   1      107.79      120.77     25.66 o 
  23   7   1        8.52       -5.23     13.08 o 
  25   7   1        1.84       13.69     16.05 o 
 -22   8   1        6.29        2.83     17.63 o 
 -20   8   1       29.72       23.41     18.49 o 
 -18   8   1        0.37       -1.16     13.77 o 
 -16   8   1      114.35       92.45     18.42 o 
 -14   8   1      136.14       99.12     15.09 o 
 -12   8   1        6.79       17.17     12.99 o 
 -10   8   1       33.82       32.07     14.31 o 
  -8   8   1        2.78        0.29     11.04 o 
  -6   8   1      158.51      178.42     20.93 o 
  -4   8   1       89.72       88.41     15.87 o 
  -2   8   1      359.64      463.22     38.41 o 
   0   8   1      408.33      358.94     24.17 o 
   2   8   1        9.79        0.33     10.02 o 
   4   8   1       54.60      111.44     23.14 o 
   6   8   1       51.67       25.18     17.47 o 
   8   8   1      144.16      108.39     17.62 o 
  10   8   1      254.39      254.22     23.25 o 
  12   8   1      209.96      230.94     23.04 o 
  14   8   1       81.00       73.83     18.35 o 
  16   8   1       14.25       33.17     15.30 o 
  18   8   1        3.01       26.26     14.99 o 
  20   8   1       74.62      106.87     30.22 o 
  22   8   1       24.39       28.80     23.30 o 
 -17   9   1       26.42       18.26     21.41 o 
 -15   9   1       61.47       50.68     25.03 o 
 -13   9   1        8.57       22.98     21.09 o 
 -11   9   1        0.57        8.79     13.02 o 
  -9   9   1       19.39       10.07     18.10 o 
  -7   9   1        7.59      -17.16     14.95 o 
  -5   9   1       53.42       59.34     23.14 o 
  -3   9   1       36.03       53.83     22.35 o 
  -1   9   1       11.28        6.77     18.89 o 
   3   9   1       33.09       70.67     23.14 o 
   5   9   1       28.67       51.31     22.19 o 
   7   9   1       76.74       40.92     21.25 o 
   9   9   1      132.38      159.76     30.06 o 
  11   9   1        6.71       -5.19     18.42 o 
  13   9   1      289.81      272.61     37.46 o 
  15   9   1       29.16       54.15     23.77 o 
 -38   0   2       21.08       52.10     24.24 o 
 -36   0   2        0.79        6.77     21.88 o 
 -34   0   2       27.58       24.40     20.46 o 
 -32   0   2       26.02       49.42     22.04 o 
 -30   0   2      109.84      109.86     24.08 o 
 -28   0   2       64.20       85.62     21.09 o 
 -26   0   2      133.14      133.47     22.51 o 
 -24   0   2     1634.94     1630.03     38.40 o 
 -22   0   2     1596.79     1556.67     35.92 o 
 -20   0   2      428.76      376.75     16.82 o 
 -18   0   2      153.64      155.61     11.16 o 
 -16   0   2     4510.82     4348.99    106.87 o 
 -14   0   2     4430.03     5000.10     64.18 o 
 -12   0   2    21941.67    22586.56    274.90 o 
  -8   0   2     2112.92     2421.27     50.68 o 
  -6   0   2    56677.89    53522.06    742.29 o 
  -4   0   2    15089.65    14491.55    210.76 o 
  -2   0   2      222.32      187.93      8.81 o 
   0   0   2     4746.79     5217.14     80.90 o 
   2   0   2     6259.28     6341.68    118.99 o 
   4   0   2     2597.49     2607.73     33.58 o 
   6   0   2    35968.08    35540.82    347.56 o 
   8   0   2    46074.19    46513.02    465.19 o 
  10   0   2      480.39      574.82     22.67 o 
  12   0   2    26678.88    29260.01    295.61 o 
  16   0   2     1855.90     2024.28     38.95 o 
  18   0   2      477.23      548.95     40.06 o 
  20   0   2      420.70      370.57     18.41 o 
  22   0   2     2348.55     2484.90     80.12 o 
  24   0   2     1108.06      994.10     32.33 o 
  26   0   2      120.93      127.37     15.08 o 
  28   0   2       23.13       30.91     11.50 o 
  30   0   2     1572.63     1306.16    167.79 o 
 -37   1   2       68.24       38.09     24.24 o 
 -35   1   2      174.38      203.36     33.53 o 
 -33   1   2        0.60      -12.59     11.13 o 
 -31   1   2        0.09       -0.27     11.52 o 
 -29   1   2      480.13      462.17     26.85 o 
 -27   1   2        0.10       -1.59      6.77 o 
 -25   1   2       16.62       15.52      7.25 o 
 -23   1   2     3371.82     3151.45     47.42 o 
 -21   1   2     5218.81     5016.02     83.07 o 
 -19   1   2      515.64      472.55     12.73 o 
 -15   1   2     3893.19     3972.29     65.21 o 
 -13   1   2     1857.24     1816.36     21.68 o 
 -11   1   2     2539.86     2757.70     41.17 o 
  -9   1   2     4024.51     3990.80     87.33 o 
  -7   1   2     2164.28     2162.05     38.94 o 
  -5   1   2    21420.34    21692.08    224.64 o 
  -3   1   2      823.19      793.78     10.65 o 
  -1   1   2    11425.06    11121.35     82.31 o 
   1   1   2      295.72      341.71      9.36 o 
   3   1   2    17573.70    17310.40    675.32 o 
   5   1   2     2247.44     2386.68     49.65 o 
   7   1   2    12148.83    12314.48    106.60 o 
   9   1   2     5433.51     5722.23     49.26 o 
  11   1   2      191.98      209.93      9.27 o 
  13   1   2     2208.87     2682.55     32.69 o 
  15   1   2     8087.28     7834.57     69.05 o 
  17   1   2      519.99      562.99     14.44 o 
  19   1   2      563.62      641.72     23.76 o 
  21   1   2     1020.89      954.06     24.29 o 
  23   1   2      218.31      206.13     11.56 o 
  25   1   2      239.79      241.03     13.07 o 
  27   1   2      554.41      571.03     22.07 o 
  29   1   2      342.92      281.34     22.06 o 
  31   1   2        0.01       10.80     11.44 o 
  33   1   2      170.00      170.55     19.86 o 
 -36   2   2       84.92      105.14     28.96 o 
 -34   2   2       26.90        0.63     20.46 o 
 -32   2   2       10.31       13.58      9.75 o 
 -30   2   2       46.84       30.78      9.86 o 
 -28   2   2       65.18       93.12     11.63 o 
 -26   2   2       65.09       72.21     10.76 o 
 -24   2   2      180.54      201.51     13.59 o 
 -22   2   2       34.28       40.96     11.60 o 
 -20   2   2      306.24      306.58     14.21 o 
 -18   2   2      510.55      512.33     16.52 o 
 -16   2   2     1818.27     1993.66     41.16 o 
 -14   2   2      214.51      187.66     10.08 o 
 -12   2   2     2036.21     2016.58     26.12 o 
 -10   2   2     1609.45     1474.25     21.07 o 
  -8   2   2    11524.10    11204.99     88.07 o 
  -6   2   2       15.61       54.29      4.27 o 
  -4   2   2      357.85      417.38     28.07 o 
  -2   2   2      121.81      160.82     14.43 o 
   0   2   2     4616.46     4510.76     34.55 o 
   2   2   2      148.70      192.88      5.71 o 
   4   2   2      416.79      354.32     20.30 o 
   6   2   2       35.27       33.45      3.37 o 
   8   2   2     3894.74     4521.43     64.51 o 
  10   2   2      361.82      463.86     11.89 o 
  12   2   2     2341.05     2743.77     38.29 o 
  14   2   2      134.84       94.18      8.13 o 
  16   2   2     1957.48     1961.77     33.40 o 
  18   2   2     1616.41     1706.49     27.47 o 
  20   2   2      734.56      693.49     21.24 o 
  22   2   2       65.18       51.94      9.83 o 
  24   2   2      294.21      244.27     19.29 o 
  26   2   2      160.30      170.69     18.28 o 
  28   2   2      323.26      261.14     47.30 o 
  30   2   2       60.83       59.98     14.59 o 
  32   2   2       94.66       68.62     16.74 o 
  34   2   2       49.86       46.13     16.45 o 
 -35   3   2        2.72        0.63     19.36 o 
 -33   3   2        0.40        9.50     13.77 o 
 -31   3   2        6.60       21.92     11.62 o 
 -29   3   2        3.02        1.56      9.05 o 
 -27   3   2      190.27      230.50     20.37 o 
 -25   3   2       88.79      103.27     11.50 o 
 -23   3   2      682.11      676.99     22.39 o 
 -21   3   2     1939.13     1837.53     35.56 o 
 -19   3   2      319.45      327.38     15.17 o 
 -17   3   2     1009.25      957.51     23.32 o 
 -15   3   2      340.20      389.28     12.84 o 
 -13   3   2     3052.18     2958.82     35.85 o 
 -11   3   2     4041.38     4010.84     42.57 o 
  -9   3   2       67.60       64.48      4.56 o 
  -7   3   2        0.16        2.02      2.14 o 
  -5   3   2     1549.94     1666.57     16.68 o 
  -3   3   2     7877.14     7857.07     52.38 o 
  -1   3   2     3160.37     3302.99     28.03 o 
   1   3   2       17.96       23.17      3.80 o 
   3   3   2     1413.76     1391.25     16.49 o 
   5   3   2      227.69      226.36      7.75 o 
   7   3   2     1421.07     1473.62     36.93 o 
   9   3   2       30.34       34.30      5.39 o 
  11   3   2      219.97      202.15     21.09 o 
  13   3   2     1075.66     1258.15     73.43 o 
  15   3   2      671.05      756.28     48.16 o 
  17   3   2     2043.52     2027.08     36.11 o 
  19   3   2      219.02      209.62     13.28 o 
  21   3   2       14.88       17.92      8.84 o 
  23   3   2     1901.76     1809.25     47.79 o 
  25   3   2      149.04      133.45     17.20 o 
  27   3   2      552.42      541.45     29.20 o 
  29   3   2        3.46        2.23     10.89 o 
  31   3   2       15.32       14.67     13.17 o 
  33   3   2       47.73       53.14     16.39 o 
  35   3   2       10.62      -20.78     13.85 o 
 -36   4   2       24.83       49.27     22.04 o 
 -34   4   2        7.38       -9.44     15.11 o 
 -32   4   2       78.31       77.99     26.99 o 
 -30   4   2       92.39       82.05     17.02 o 
 -28   4   2        0.16       -7.63      8.82 o 
 -26   4   2      194.82      170.06     18.87 o 
 -24   4   2        9.02        4.91      9.11 o 
 -22   4   2      779.31      838.55     32.44 o 
 -20   4   2        7.61        6.20      7.86 o 
 -18   4   2       75.43       82.97     10.80 o 
 -16   4   2      456.05      497.03     24.90 o 
 -14   4   2      415.80      382.21     13.35 o 
 -12   4   2     1907.69     1938.86     48.75 o 
 -10   4   2     1292.01     1283.48     18.84 o 
  -8   4   2     1329.53     1333.26     16.68 o 
  -6   4   2     1767.17     1754.14     31.80 o 
  -4   4   2      805.67      877.71     13.19 o 
  -2   4   2     1538.12     1642.58     18.55 o 
   0   4   2     4210.52     4169.23     34.08 o 
   2   4   2     1278.27     1372.43     16.93 o 
   4   4   2     7176.22     7316.83     52.79 o 
   6   4   2     1751.14     1734.37     23.21 o 
   8   4   2     2652.29     2604.68     48.80 o 
  10   4   2      785.78      833.52     26.89 o 
  12   4   2       21.34       20.08      8.16 o 
  14   4   2     2801.16     2753.28    121.20 o 
  16   4   2     1204.27     1220.13     53.04 o 
  18   4   2      259.63      287.65     20.48 o 
  20   4   2       26.19       16.37     10.62 o 
  22   4   2        9.91       19.77     11.00 o 
  24   4   2     1229.69     1075.61     39.10 o 
  26   4   2        0.95        5.42     11.30 o 
  28   4   2      283.91      250.87     41.16 o 
  30   4   2       34.60       30.26     23.69 o 
  32   4   2        6.52        1.73     15.27 o 
  34   4   2       14.63       11.65     18.73 o 
 -33   5   2       45.40       44.54     21.09 o 
 -31   5   2      179.33      246.43     25.36 o 
 -29   5   2      513.45      599.20     33.88 o 
 -27   5   2        7.18        8.57     24.40 o 
 -25   5   2      492.07      533.41     29.15 o 
 -23   5   2       86.83      103.66     16.08 o 
 -21   5   2        3.56      -10.08      6.72 o 
 -19   5   2      364.39      357.17     79.17 o 
 -17   5   2       14.06        7.25      7.50 o 
 -15   5   2      992.46     1004.28     27.44 o 
 -13   5   2     1383.59     1403.93     26.14 o 
 -11   5   2     1851.94     2006.09     31.05 o 
  -9   5   2      104.84      115.00      8.77 o 
  -7   5   2     4981.55     5120.35     51.25 o 
  -5   5   2      424.98      438.07     10.69 o 
  -3   5   2     1802.05     1861.08     21.91 o 
  -1   5   2       64.53      101.44      6.06 o 
   1   5   2       11.72       53.28      9.87 o 
   3   5   2       62.34       69.18      6.33 o 
   5   5   2       25.01       41.55     10.11 o 
   7   5   2      190.84      197.41     12.29 o 
   9   5   2     2256.22     2279.63     39.33 o 
  11   5   2       90.05      108.49     20.04 o 
  13   5   2      741.02      769.34     29.93 o 
  15   5   2      550.36      566.46     27.03 o 
  17   5   2      413.98      417.16     25.19 o 
  19   5   2       23.54       22.15     11.83 o 
  21   5   2       25.48       26.19     14.64 o 
  23   5   2       59.43       49.90     14.41 o 
  25   5   2        9.97        7.68     28.96 o 
  27   5   2       56.05       21.31     21.88 o 
  29   5   2       66.33       64.55     17.08 o 
  31   5   2       53.12       47.53     19.52 o 
 -30   6   2        3.83      -10.07     14.95 o 
 -28   6   2      140.64      140.21     25.66 o 
 -26   6   2       32.22       69.36     16.77 o 
 -24   6   2       30.19       51.36     14.80 o 
 -22   6   2       28.57       38.90     13.10 o 
 -20   6   2        8.78        5.13     10.17 o 
 -18   6   2       73.46       58.14     11.60 o 
 -16   6   2      584.87      629.42     32.21 o 
 -14   6   2       47.25       58.91     10.57 o 
 -12   6   2      156.17      173.71     14.30 o 
 -10   6   2        8.34       13.43      8.33 o 
  -8   6   2       95.48       78.51     12.05 o 
  -6   6   2       18.73       31.90      6.09 o 
  -4   6   2       81.80       64.30      6.83 o 
  -2   6   2       62.06       45.23      6.83 o 
   0   6   2        5.47        6.64      4.70 o 
   2   6   2     1743.78     1778.34     41.56 o 
   4   6   2        0.98       -6.80      4.53 o 
   6   6   2       88.91       94.49     11.09 o 
   8   6   2      728.06      747.67     27.37 o 
  10   6   2      158.73      157.18     15.01 o 
  12   6   2      153.69      145.95     16.84 o 
  14   6   2      402.98      462.18     26.99 o 
  16   6   2       47.86       65.85     14.60 o 
  18   6   2      213.54      224.80     48.40 o 
  20   6   2      474.30      525.55     30.82 o 
  22   6   2      276.96      250.23     23.75 o 
  24   6   2      125.32      105.23     19.29 o 
  26   6   2       47.09       32.24     14.40 o 
  28   6   2        0.68        7.24     15.90 o 
 -27   7   2        6.01      -13.69     16.53 o 
 -25   7   2      127.19      116.72     22.51 o 
 -23   7   2        8.63        2.07     15.74 o 
 -21   7   2        8.20       15.80     12.02 o 
 -19   7   2        6.10       12.94     11.53 o 
 -17   7   2        1.99       -5.35      9.21 o 
 -15   7   2       26.88       29.64     11.10 o 
 -13   7   2        0.32        0.79      8.46 o 
 -11   7   2        0.01       -0.95      8.17 o 
  -9   7   2      180.05      144.79     13.84 o 
  -7   7   2      719.34      709.48     37.15 o 
  -5   7   2        2.58        8.58     10.29 o 
  -3   7   2       44.79       65.31     15.58 o 
  -1   7   2      184.88      210.64     12.44 o 
   1   7   2      125.11      149.18     11.49 o 
   3   7   2        5.37        9.58      6.78 o 
   5   7   2       41.19       43.08     10.17 o 
   7   7   2        3.05       13.21     11.11 o 
   9   7   2      267.80      216.86     19.97 o 
  11   7   2      200.30      160.13     19.08 o 
  13   7   2        2.85       15.96     12.37 o 
  15   7   2       16.00        8.62     12.02 o 
  17   7   2      162.93      167.30     38.48 o 
  19   7   2      159.73      151.49     27.15 o 
  21   7   2       99.77      129.60     20.66 o 
  23   7   2       22.11        9.29     19.83 o 
  25   7   2        3.08       23.61     19.52 o 
 -24   8   2       48.64       56.35     22.51 o 
 -22   8   2        0.07       -7.17     13.84 o 
 -20   8   2       55.25       66.00     17.73 o 
 -18   8   2        5.44        6.89     20.30 o 
 -16   8   2        8.20        3.75     12.40 o 
 -14   8   2       17.03       18.23     14.17 o 
 -12   8   2       20.76       -5.32     13.46 o 
 -10   8   2       14.31       -2.61     11.00 o 
  -8   8   2      142.92      129.14     35.81 o 
  -6   8   2       52.27       45.51     13.89 o 
  -4   8   2       19.33        5.48     10.85 o 
  -2   8   2        5.36       17.87     11.90 o 
   0   8   2       32.42       48.32     18.73 o 
   2   8   2       14.37       -3.47     10.55 o 
   4   8   2       92.89       60.76     20.46 o 
   6   8   2      457.25      504.51     34.23 o 
   8   8   2       22.99       17.19     12.82 o 
  10   8   2       28.90       38.32     14.45 o 
  12   8   2      171.86      164.27     43.68 o 
  14   8   2       41.34       22.22     14.65 o 
  16   8   2      119.17      108.71     20.50 o 
  18   8   2       10.56       15.63     15.34 o 
  20   8   2       26.76       28.17     21.41 o 
 -17   9   2       18.12       21.72     19.52 o 
 -15   9   2       49.38       52.09     18.53 o 
 -13   9   2       16.03       11.53     30.54 o 
 -11   9   2        2.58       10.46     15.50 o 
  -9   9   2        7.42      -15.45     13.30 o 
  -7   9   2        0.08       18.42     18.26 o 
  -5   9   2       17.92       26.44     19.52 o 
  -3   9   2        0.70       -2.68     17.79 o 
  -1   9   2        0.01      -20.54     13.69 o 
   1   9   2        3.33       -3.78     17.47 o 
   5   9   2        1.40       20.93     18.42 o 
   7   9   2       14.71        6.77     18.42 o 
   9   9   2       86.51       98.22     25.97 o 
  11   9   2        0.93        3.31     18.10 o 
  13   9   2       74.08       89.54     20.42 o 
 -37   1   3        4.62       26.94     15.30 o 
 -35   1   3      151.68      155.10     29.04 o 
 -33   1   3      112.35      141.13     20.20 o 
 -31   1   3        0.02        4.47     11.89 o 
 -29   1   3      123.14      118.36     33.68 o 
 -27   1   3       10.81       20.22     10.00 o 
 -25   1   3     5599.38     5442.15    125.12 o 
 -23   1   3     1107.97     1119.62     26.69 o 
 -21   1   3     5107.37     4962.41     94.66 o 
 -19   1   3      706.76      661.63     14.19 o 
 -17   1   3      533.50      567.54     12.84 o 
 -13   1   3     4723.90     4717.89     45.69 o 
 -11   1   3     9768.02    10222.19     81.69 o 
  -9   1   3     3723.81     3835.67     39.39 o 
  -7   1   3      454.20      318.66      9.10 o 
  -5   1   3      677.41      747.11     11.76 o 
  -3   1   3     1485.92     1637.29     18.22 o 
  -1   1   3       79.51      130.15      5.37 o 
   1   1   3      371.11      329.26      7.37 o 
   3   1   3    11321.27    11310.07    146.14 o 
   5   1   3     3337.32     3180.47     33.86 o 
   7   1   3      532.63      593.18     34.75 o 
   9   1   3     1262.02     1245.91     17.64 o 
  11   1   3     4253.72     4131.56     40.76 o 
  13   1   3      476.07      553.06     13.19 o 
  15   1   3      536.84      628.03     16.27 o 
  17   1   3        1.58       14.12      5.69 o 
  19   1   3     1123.57     1065.18     21.37 o 
  21   1   3      624.75      678.36     17.88 o 
  23   1   3     1119.08      947.86     22.07 o 
  25   1   3       82.19       92.43     11.64 o 
  27   1   3      784.92      691.43     24.69 o 
  29   1   3      132.57      132.27     17.81 o 
  31   1   3       20.21        3.60     11.20 o 
  33   1   3       77.34       70.83     22.35 o 
 -36   2   3        1.87       12.12     20.30 o 
 -34   2   3        1.22       -4.09     18.89 o 
 -32   2   3        9.26       16.62     13.63 o 
 -30   2   3       18.86       30.65     15.42 o 
 -28   2   3       17.21       20.17      8.39 o 
 -26   2   3      728.38      754.99     34.96 o 
 -24   2   3       23.29       43.95      8.68 o 
 -22   2   3      989.18     1081.96     37.58 o 
 -20   2   3      152.86      139.22     10.55 o 
 -18   2   3     1481.17     1479.09     33.20 o 
 -16   2   3       57.68       55.71      8.52 o 
 -14   2   3     6475.61     6295.51     59.15 o 
 -12   2   3     5559.13     5790.00     54.25 o 
 -10   2   3     9198.82     9408.51     77.98 o 
  -8   2   3       19.49       24.27      4.30 o 
  -6   2   3     6397.94     6557.45     56.07 o 
  -4   2   3        8.34       10.23      2.88 o 
  -2   2   3    21791.53    21913.83    228.19 o 
   0   2   3     1405.77     1368.00     16.32 o 
   2   2   3     1627.82     1575.01     76.02 o 
   4   2   3    11721.53    11272.41    124.67 o 
   6   2   3     2633.86     2644.26     54.38 o 
   8   2   3     1004.86     1221.39     27.68 o 
  10   2   3     4895.52     4934.12     60.92 o 
  12   2   3      337.73      229.69     13.35 o 
  14   2   3     3075.46     3017.72     52.21 o 
  16   2   3      975.84      941.69     18.68 o 
  18   2   3     2398.43     2431.80     65.33 o 
  20   2   3      337.65      302.42     15.71 o 
  22   2   3      924.20      866.57     25.39 o 
  24   2   3      368.31      366.88     18.59 o 
  26   2   3     1350.51     1308.40     64.61 o 
  28   2   3      626.36      639.91     31.07 o 
  30   2   3        3.37       14.91     22.51 o 
  32   2   3      266.58      234.80     23.74 o 
  34   2   3      124.90      122.96     20.32 o 
 -35   3   3        6.67        2.20     20.46 o 
 -33   3   3      657.15      699.22     34.42 o 
 -31   3   3      977.95      988.51     38.55 o 
 -29   3   3      149.02      132.80     17.35 o 
 -27   3   3     2201.12     2355.18     45.76 o 
 -25   3   3      242.93      247.18     25.10 o 
 -23   3   3       48.93       33.82      8.54 o 
 -21   3   3       21.94       22.13      7.04 o 
 -19   3   3     1055.03      934.26     24.01 o 
 -17   3   3     2993.89     2898.34     38.01 o 
 -15   3   3       20.65       27.28      5.26 o 
 -13   3   3       13.74        5.56      4.13 o 
 -11   3   3     4128.20     4087.76     43.64 o 
  -9   3   3     3602.15     3664.33     55.93 o 
  -7   3   3       66.07       42.17      3.69 o 
  -5   3   3     1097.68      913.23     13.46 o 
  -3   3   3    13658.22    12690.94     95.27 o 
  -1   3   3     1081.69     1085.72     37.14 o 
   1   3   3     5361.14     5075.61     41.06 o 
   3   3   3     1613.15     1645.30     31.92 o 
   5   3   3      859.99      899.62     52.65 o 
   7   3   3      335.60      292.72     24.08 o 
   9   3   3       72.30       68.75      9.35 o 
  11   3   3      289.69      268.25     15.58 o 
  13   3   3      795.21      926.53     28.80 o 
  15   3   3      834.71      907.20     36.67 o 
  17   3   3      814.28      740.60     22.52 o 
  19   3   3      448.09      421.76     19.57 o 
  21   3   3       42.39       41.33      9.23 o 
  23   3   3      156.68      174.27     36.36 o 
  25   3   3      236.96      284.18     39.19 o 
  27   3   3       79.24       58.40     20.23 o 
  29   3   3      119.94      148.94     20.06 o 
  31   3   3      213.97      255.01     29.59 o 
  33   3   3      112.37      162.25     22.82 o 
 -36   4   3       23.29       17.00     17.47 o 
 -34   4   3        0.16        2.86     14.95 o 
 -32   4   3        2.29       -6.01     11.19 o 
 -30   4   3      263.21      280.08     37.30 o 
 -28   4   3      180.70      249.86     22.19 o 
 -26   4   3      311.62      339.53     23.34 o 
 -24   4   3        1.75        2.49      8.51 o 
 -22   4   3      921.49      925.14     26.67 o 
 -20   4   3        5.60       10.46      6.55 o 
 -18   4   3      363.33      397.79     16.42 o 
 -16   4   3      503.15      447.01     22.99 o 
 -14   4   3       72.80       66.42      7.47 o 
 -12   4   3       16.82       15.99      5.22 o 
 -10   4   3     1710.91     1787.39     27.14 o 
  -8   4   3     1568.22     1714.10     21.63 o 
  -6   4   3     1520.85     1382.09     18.36 o 
  -4   4   3     2669.98     2734.47     25.40 o 
  -2   4   3      320.21      334.51      8.50 o 
   0   4   3       97.13      159.34      9.68 o 
   2   4   3      694.63      726.88     13.08 o 
   4   4   3       50.25       32.17      6.32 o 
   6   4   3     1349.85     1354.30     27.22 o 
   8   4   3        1.46       10.32      6.67 o 
  10   4   3      175.28      189.96     14.96 o 
  12   4   3      962.56     1014.16     31.65 o 
  14   4   3       42.19       43.25     14.64 o 
  16   4   3      208.80      195.79     17.41 o 
  18   4   3     1320.53     1238.61     32.71 o 
  20   4   3        2.63        1.46     10.05 o 
  22   4   3      373.51      356.92     24.52 o 
  24   4   3      451.01      465.35     28.22 o 
  26   4   3        0.01       -0.90     10.79 o 
  28   4   3        5.73       -7.60     10.94 o 
  30   4   3        1.72      -17.06     18.34 o 
  32   4   3       11.07      -21.88     15.43 o 
 -33   5   3       37.62       52.73     21.41 o 
 -31   5   3      139.63      154.93     56.82 o 
 -29   5   3       51.36       66.62     15.61 o 
 -27   5   3      308.24      388.20     47.30 o 
 -25   5   3      128.98      180.08     19.83 o 
 -23   5   3       25.19       54.36     19.28 o 
 -21   5   3      236.57      208.99     41.87 o 
 -19   5   3      155.63      178.78     29.23 o 
 -17   5   3       95.64       79.68     10.86 o 
 -15   5   3      269.57      267.11     15.04 o 
 -13   5   3     1057.49      957.77     21.61 o 
 -11   5   3      772.44      766.85     19.06 o 
  -9   5   3      550.20      502.85     15.61 o 
  -7   5   3      197.45      183.84      8.47 o 
  -5   5   3       11.00        2.14      3.94 o 
  -3   5   3     1109.05     1036.90     16.01 o 
  -1   5   3        6.75        2.19      3.54 o 
   1   5   3      584.16      573.06     14.03 o 
   3   5   3      259.89      250.95     11.27 o 
   5   5   3       34.21       31.42      7.36 o 
   7   5   3       70.31       59.88      8.80 o 
   9   5   3      156.30      154.75     11.97 o 
  11   5   3      258.69      259.44     19.09 o 
  13   5   3       19.06       18.43     10.36 o 
  15   5   3       22.73       17.84      9.94 o 
  17   5   3      778.12      741.80     31.45 o 
  19   5   3      154.76      129.65     27.07 o 
  21   5   3       33.27       12.00     16.37 o 
  23   5   3       28.64        8.80     11.72 o 
  25   5   3       83.20      104.92     32.03 o 
  27   5   3       10.86       42.80     32.11 o 
  29   5   3       51.08       44.39     22.67 o 
  31   5   3       11.39       18.10     19.20 o 
 -32   6   3       39.52       61.23     24.40 o 
 -30   6   3        7.19       -8.66     14.95 o 
 -28   6   3        8.23       -8.55     11.27 o 
 -26   6   3       67.29       30.57     13.12 o 
 -24   6   3       59.15       36.81     13.23 o 
 -22   6   3      255.14      249.95     33.45 o 
 -20   6   3       37.57       40.26     11.36 o 
 -18   6   3      240.99      230.81     17.01 o 
 -16   6   3       28.49       45.05     10.39 o 
 -14   6   3        8.10       -0.26      7.24 o 
 -12   6   3       95.97      100.16     11.99 o 
 -10   6   3      712.64      612.10     20.42 o 
  -8   6   3      548.44      537.75     17.17 o 
  -6   6   3       31.94       37.41      7.44 o 
  -4   6   3      790.40      783.52     19.52 o 
  -2   6   3        2.54        7.03      5.29 o 
   0   6   3       37.92       36.21      7.09 o 
   2   6   3      276.33      309.51     13.62 o 
   4   6   3      717.24      736.06     26.73 o 
   6   6   3        3.27       18.41      8.14 o 
   8   6   3        0.14        7.57      7.78 o 
  10   6   3       23.31       36.12     10.33 o 
  12   6   3      186.75      225.36     15.99 o 
  14   6   3       79.61       90.19     16.07 o 
  16   6   3      193.62      189.74     19.81 o 
  18   6   3      198.06      147.98     19.56 o 
  20   6   3      296.55      311.67     25.91 o 
  22   6   3       22.65       16.60     15.27 o 
  24   6   3       27.89       22.58     13.16 o 
  26   6   3       13.77      -15.58     10.39 o 
  28   6   3       51.28       54.15     23.61 o 
 -27   7   3      101.92      150.00     30.85 o 
 -25   7   3        9.23        0.35     11.15 o 
 -23   7   3        5.30       20.70     12.20 o 
 -21   7   3        0.63        2.92     10.64 o 
 -19   7   3      188.69      239.78     19.17 o 
 -17   7   3      309.51      346.57     27.01 o 
 -15   7   3        1.58        1.98      8.99 o 
 -13   7   3      247.01      256.40     21.48 o 
 -11   7   3      439.47      541.25     53.44 o 
  -9   7   3      496.28      575.77     32.27 o 
  -7   7   3      151.12      132.38     20.93 o 
  -5   7   3      210.92      252.27     20.69 o 
  -3   7   3       69.75      106.40     20.59 o 
  -1   7   3        5.41        5.79      6.14 o 
   1   7   3       10.90        5.24      6.72 o 
   3   7   3        4.72        0.43      7.98 o 
   5   7   3      153.22      145.40     13.99 o 
   7   7   3       87.83       68.17     14.56 o 
   9   7   3       19.87        0.95     10.89 o 
  11   7   3      298.91      290.84     23.19 o 
  13   7   3       41.09       23.01     13.28 o 
  15   7   3       21.86       19.37     14.48 o 
  17   7   3       32.50       26.81     19.05 o 
  19   7   3        2.29        9.34     13.27 o 
  21   7   3        1.10       -6.84     12.59 o 
  23   7   3        0.51      -13.06     14.80 o 
  25   7   3        0.11        9.60     17.47 o 
 -24   8   3        0.57       20.93     18.10 o 
 -22   8   3       55.60       71.70     17.45 o 
 -20   8   3        0.00        2.72     12.73 o 
 -18   8   3      154.01      146.43     22.53 o 
 -16   8   3        0.71       -1.29     13.54 o 
 -14   8   3       44.17       26.61     20.86 o 
 -12   8   3        0.73       -1.07     12.48 o 
 -10   8   3       43.38       37.10     14.71 o 
  -8   8   3       23.38        8.93     12.64 o 
  -6   8   3        2.21      -16.05     10.70 o 
  -4   8   3        2.01      -14.44     10.04 o 
  -2   8   3       33.10       53.85     14.92 o 
   0   8   3       52.84       53.83     14.58 o 
   2   8   3        1.27       -5.37      8.64 o 
   4   8   3       20.66       29.41     13.61 o 
   6   8   3       39.34       47.43     14.43 o 
   8   8   3        0.13       10.08     13.14 o 
  10   8   3      179.53      221.97     22.31 o 
  12   8   3       61.73       73.12     17.24 o 
  14   8   3        5.33       35.40     15.51 o 
  16   8   3       60.96       65.88     18.30 o 
  18   8   3      143.69      195.80     34.00 o 
  20   8   3        0.01        9.44     19.52 o 
 -17   9   3        2.59        8.15     15.88 o 
 -15   9   3       20.45       53.76     18.43 o 
 -13   9   3       32.96       14.40     16.13 o 
 -11   9   3        3.24        9.26     14.25 o 
  -9   9   3        0.66       -7.98     20.78 o 
  -7   9   3       10.07       -1.58     13.54 o 
  -5   9   3       19.38       21.56     19.67 o 
  -3   9   3       33.71       13.85     20.62 o 
  -1   9   3        7.43        6.30     17.31 o 
   1   9   3       15.00       -0.47     17.31 o 
   7   9   3       72.89       86.88     25.50 o 
   9   9   3       36.37       24.40     20.62 o 
  11   9   3       11.81       -3.96     13.08 o 
  13   9   3        1.91       -8.97     16.84 o 
 -38   0   4       32.79       46.28     25.34 o 
 -36   0   4      210.04      268.05     36.67 o 
 -34   0   4       15.88       35.73     20.78 o 
 -32   0   4      685.09      756.30     51.00 o 
 -30   0   4      105.43      110.34     25.18 o 
 -28   0   4     4037.73     3839.43    108.13 o 
 -26   0   4     6432.03     6634.20    148.90 o 
 -24   0   4     8672.12     8538.57    172.67 o 
 -22   0   4     3656.14     3496.61     70.67 o 
 -20   0   4      351.03      386.72     16.01 o 
 -18   0   4      852.84      895.23     22.68 o 
 -16   0   4     2691.13     2508.38     72.88 o 
 -14   0   4    19084.79    18620.17    235.00 o 
 -12   0   4      884.59      776.95     14.51 o 
 -10   0   4     3098.19     3421.32     36.68 o 
  -8   0   4      315.79      295.69      9.14 o 
  -6   0   4     7271.28     7336.15     83.84 o 
  -4   0   4     2203.36     2027.30     45.02 o 
  -2   0   4      825.17      801.00     24.40 o 
   0   0   4      683.41      732.69     22.51 o 
   2   0   4    31511.02    32047.82    451.42 o 
   4   0   4    14238.77    14360.77    150.64 o 
   6   0   4       92.24       90.93     11.88 o 
   8   0   4     2410.61     2036.05     57.21 o 
  10   0   4       17.19        5.65      4.61 o 
  12   0   4     5468.06     5656.74     75.63 o 
  14   0   4     6516.21     6302.35     90.19 o 
  16   0   4     3047.49     2819.96     50.19 o 
  18   0   4      433.78      534.10     21.53 o 
  20   0   4      146.76      130.55     13.24 o 
  22   0   4     4423.36     4314.95     73.12 o 
  24   0   4      775.64      679.84     28.37 o 
  26   0   4      188.75      166.06     25.34 o 
  28   0   4      454.38      464.64     37.62 o 
  30   0   4      533.88      549.32     41.40 o 
  32   0   4       51.42       23.77     19.05 o 
 -37   1   4      252.62      284.95     28.15 o 
 -35   1   4      178.50      202.71     24.09 o 
 -33   1   4       56.32       68.36     40.84 o 
 -31   1   4      476.73      534.77     31.30 o 
 -29   1   4     4155.52     4166.96     82.17 o 
 -27   1   4      315.14      289.27     22.41 o 
 -25   1   4      100.94       97.41     13.28 o 
 -23   1   4     4847.78     4773.66     98.77 o 
 -21   1   4        0.16        0.24      5.05 o 
 -19   1   4        9.48        9.95      4.72 o 
 -17   1   4     2125.94     2086.02     25.43 o 
 -15   1   4     1262.45     1293.73     20.88 o 
 -13   1   4     2171.75     2291.24     33.65 o 
 -11   1   4      653.06      616.84     12.65 o 
  -9   1   4    10086.93     9814.15     78.66 o 
  -7   1   4       23.69       14.93      2.95 o 
  -5   1   4     2098.36     2074.28     23.20 o 
  -3   1   4    31752.27    30820.30    217.62 o 
  -1   1   4     9911.08     9580.50    133.32 o 
   1   1   4    55918.86    54963.54    645.41 o 
   3   1   4     2013.15     2066.39     39.90 o 
   5   1   4     1226.10     1249.88     21.29 o 
   7   1   4     4382.57     4070.04     43.89 o 
   9   1   4      206.46      185.89      7.83 o 
  11   1   4       22.80       34.78      7.93 o 
  13   1   4        5.15       -2.76      3.27 o 
  15   1   4      712.83      670.98     15.77 o 
  17   1   4      115.66       90.08      8.86 o 
  19   1   4       31.91       41.00      7.63 o 
  21   1   4       79.74       73.96     10.09 o 
  23   1   4       66.33       52.52      9.98 o 
  25   1   4       46.53       46.21     10.48 o 
  27   1   4      155.67      150.47     14.68 o 
  29   1   4       30.74       44.98     11.30 o 
  31   1   4       42.96       51.63     20.62 o 
  33   1   4        3.47        2.20     17.63 o 
 -36   2   4       53.80       50.68     25.81 o 
 -34   2   4       10.53       14.15     14.98 o 
 -32   2   4     1230.90     1238.36     45.49 o 
 -30   2   4      102.58       88.90     18.11 o 
 -28   2   4     2407.39     2400.04     45.92 o 
 -26   2   4      998.95     1027.39     34.27 o 
 -24   2   4     1571.04     1624.90     34.45 o 
 -22   2   4     2782.76     2681.45     43.79 o 
 -20   2   4      153.76      182.17     20.02 o 
 -18   2   4      150.23      136.48      8.52 o 
 -16   2   4      289.71      280.38     10.90 o 
 -14   2   4      118.80      105.59      8.02 o 
 -12   2   4     1014.10     1017.31     18.17 o 
 -10   2   4     3226.47     3325.90     36.04 o 
  -8   2   4     2058.72     2120.45     25.98 o 
  -6   2   4      205.96      257.98      8.40 o 
  -4   2   4     1265.98     1240.79     16.22 o 
  -2   2   4      359.22      346.61      7.57 o 
   0   2   4     1331.72     1304.38     18.34 o 
   2   2   4      127.61       46.79      6.24 o 
   4   2   4      292.90      415.21     17.31 o 
   6   2   4      404.40      311.07     14.16 o 
   8   2   4      450.06      470.87     10.47 o 
  10   2   4      143.81      179.77      7.89 o 
  12   2   4     1399.49     1331.58     22.96 o 
  14   2   4      308.49      275.88     13.45 o 
  16   2   4     1314.39     1365.85     29.33 o 
  18   2   4      185.12      158.32     12.33 o 
  20   2   4      199.96      167.05     13.25 o 
  22   2   4       13.71       15.14      8.85 o 
  24   2   4       52.41       32.32      9.83 o 
  26   2   4       61.03       59.00     11.28 o 
  28   2   4       23.04       33.95     13.00 o 
  30   2   4      111.13      107.71     18.41 o 
  32   2   4        4.92       10.44     12.82 o 
  34   2   4        9.94       -9.88     17.31 o 
 -35   3   4       10.40       36.52     23.61 o 
 -33   3   4        2.18       -7.87     20.46 o 
 -31   3   4      275.01      291.24     52.89 o 
 -29   3   4      457.10      491.52     23.92 o 
 -27   3   4      332.68      352.60     18.89 o 
 -25   3   4     1123.31     1071.69     29.34 o 
 -23   3   4     1671.33     1723.35     55.24 o 
 -21   3   4       25.94       24.60      7.31 o 
 -19   3   4     1546.93     1510.20     43.20 o 
 -17   3   4       51.46       56.14      6.86 o 
 -15   3   4     1303.95     1326.48     23.69 o 
 -13   3   4     1661.34     1746.12     26.72 o 
 -11   3   4     2212.07     2265.61     30.29 o 
  -9   3   4     4265.74     4402.43     55.96 o 
  -7   3   4      108.01      109.18      5.42 o 
  -5   3   4      608.40      596.09     11.00 o 
  -3   3   4     1261.63     1331.37     17.06 o 
  -1   3   4     7159.93     7145.57     54.89 o 
   1   3   4      624.61      624.18     11.45 o 
   3   3   4        0.16       -4.34      4.43 o 
   5   3   4      568.13      515.99     19.05 o 
   7   3   4       35.83       33.07      7.51 o 
   9   3   4      603.29      609.83     22.32 o 
  11   3   4     1140.29     1055.37     30.07 o 
  13   3   4        2.49        7.41     10.55 o 
  15   3   4      105.67       86.95     12.44 o 
  17   3   4       37.40       24.61      8.18 o 
  19   3   4      356.49      330.27     17.21 o 
  21   3   4      125.10      136.31     13.44 o 
  23   3   4        6.34       19.79     11.09 o 
  25   3   4        9.75       -9.77      8.60 o 
  27   3   4       86.28       72.29     16.51 o 
  29   3   4       21.26       42.62     27.39 o 
  31   3   4        0.02       -8.23     11.12 o 
  33   3   4        1.60      -19.67     15.74 o 
 -34   4   4       61.19       81.38     17.92 o 
 -32   4   4      510.49      455.00     34.47 o 
 -30   4   4        3.08        3.95     10.58 o 
 -28   4   4      286.07      322.13     24.38 o 
 -26   4   4       48.34       59.64     13.49 o 
 -24   4   4       10.83        9.50      7.85 o 
 -22   4   4      139.49      169.48     17.43 o 
 -20   4   4        0.06       -5.14      4.61 o 
 -18   4   4     1759.30     1893.82     31.88 o 
 -16   4   4      696.99      601.92     17.37 o 
 -14   4   4       98.40       97.88      8.39 o 
 -12   4   4      538.66      561.97     15.76 o 
 -10   4   4      448.37      428.77     13.65 o 
  -8   4   4        0.36       -3.12      2.75 o 
  -6   4   4     3308.30     3277.60     47.54 o 
  -4   4   4      319.11      333.59      9.61 o 
  -2   4   4       18.82       16.91      5.52 o 
   0   4   4     3549.01     3375.02     33.00 o 
   2   4   4     3410.08     3066.41     61.89 o 
   4   4   4       18.85       22.89      5.77 o 
   6   4   4       36.03       56.23      9.41 o 
   8   4   4     3093.03     2986.95     55.88 o 
  10   4   4       73.87       79.20     11.37 o 
  12   4   4        6.65       -0.27      9.52 o 
  14   4   4      597.70      578.92     25.80 o 
  16   4   4      303.89      282.46     19.74 o 
  18   4   4      160.21      127.75     13.23 o 
  20   4   4      338.22      322.73     22.65 o 
  22   4   4      507.72      513.34     30.06 o 
  24   4   4      398.50      372.35     25.72 o 
  26   4   4        6.02       25.42     22.43 o 
  28   4   4      115.90      130.82     20.16 o 
  30   4   4      307.25      332.58     28.66 o 
  32   4   4       77.70       91.45     26.76 o 
 -35   5   4      169.02      207.77     33.53 o 
 -33   5   4        7.83       19.83     18.89 o 
 -31   5   4      350.15      311.50     50.21 o 
 -29   5   4      558.47      722.54     35.92 o 
 -27   5   4        1.07        0.42     12.20 o 
 -25   5   4        6.91       12.11     14.09 o 
 -23   5   4      653.02      634.06     30.29 o 
 -21   5   4     1067.77     1069.37     31.14 o 
 -19   5   4      162.09      139.17     11.88 o 
 -17   5   4     1335.86     1371.80     27.93 o 
 -15   5   4      427.61      424.92     19.18 o 
 -13   5   4      350.85      403.92     14.90 o 
 -11   5   4       12.57       16.42      6.02 o 
  -9   5   4       32.68       32.05      6.56 o 
  -7   5   4     4774.17     4816.59     55.96 o 
  -5   5   4     1425.23     1493.19     21.97 o 
  -3   5   4     2703.58     2762.45     37.05 o 
  -1   5   4     1039.53     1126.34     22.08 o 
   1   5   4      731.78      731.57     30.57 o 
   3   5   4      280.86      253.25     13.60 o 
   5   5   4     1228.05     1200.87     27.93 o 
   7   5   4      261.28      213.62     14.81 o 
   9   5   4      184.91      174.37     13.23 o 
  11   5   4       12.70       28.50     10.29 o 
  13   5   4       26.61       10.08      9.52 o 
  15   5   4       97.70       82.97     14.66 o 
  17   5   4       49.19       57.30     13.74 o 
  19   5   4        0.72       10.21     18.81 o 
  21   5   4       16.34       41.45     13.65 o 
  23   5   4      389.34      409.72     64.22 o 
  25   5   4       14.67       16.48     33.45 o 
  27   5   4       42.24       32.55     20.38 o 
  29   5   4       14.85       16.53     17.79 o 
 -32   6   4       66.33       58.71     22.35 o 
 -30   6   4       45.71       35.89     19.67 o 
 -28   6   4        1.52        7.96     11.46 o 
 -26   6   4       15.03       14.34     11.21 o 
 -24   6   4        1.82        8.07     10.06 o 
 -22   6   4       21.26       23.35     15.09 o 
 -20   6   4        0.20       -4.80     10.78 o 
 -18   6   4       98.97       91.18     13.29 o 
 -16   6   4       23.33       40.76     10.17 o 
 -14   6   4      310.21      361.01     25.50 o 
 -12   6   4      792.30      754.57     21.18 o 
 -10   6   4      334.67      366.94     15.27 o 
  -8   6   4      519.42      504.17     20.26 o 
  -6   6   4      442.53      472.17     20.00 o 
  -4   6   4      131.17      146.40     12.98 o 
  -2   6   4      345.04      370.86     14.57 o 
   0   6   4      177.28      158.88     11.08 o 
   2   6   4        8.69       27.95      8.28 o 
   4   6   4       38.19       42.98      9.65 o 
   6   6   4      113.92      103.11     11.53 o 
   8   6   4      476.68      522.94     21.40 o 
  10   6   4       79.21       89.48     12.15 o 
  12   6   4        2.68        0.98      8.04 o 
  14   6   4      450.62      465.57     21.81 o 
  16   6   4        3.66      -10.05     10.37 o 
  18   6   4      206.55      208.72     29.20 o 
  20   6   4      377.93      389.42     28.16 o 
  22   6   4        0.41        9.44     13.15 o 
  24   6   4        0.23       -1.90     12.20 o 
  26   6   4        0.05       -8.81     12.75 o 
 -27   7   4        3.26       -5.35     13.85 o 
 -25   7   4       27.15       17.47     23.92 o 
 -23   7   4       16.58        8.64     18.49 o 
 -21   7   4       40.28       31.55     11.11 o 
 -19   7   4      324.56      334.13     21.99 o 
 -17   7   4      553.09      574.30     25.31 o 
 -15   7   4      102.73       77.06     12.48 o 
 -13   7   4      391.87      472.78     28.75 o 
 -11   7   4        5.77       -4.31     13.69 o 
  -9   7   4      315.90      355.33     24.33 o 
  -7   7   4       94.90       75.62     11.86 o 
  -5   7   4        5.93       -1.26      8.17 o 
  -3   7   4      249.30      243.37     21.88 o 
  -1   7   4       61.19       36.82     10.28 o 
   1   7   4        1.40        3.54      6.62 o 
   3   7   4      189.52      148.26     13.87 o 
   5   7   4       18.26        3.89      9.69 o 
   7   7   4        1.61       -6.21     11.04 o 
   9   7   4      216.92      237.07     21.51 o 
  11   7   4        3.06        2.72     11.74 o 
  13   7   4       53.74       31.86     17.00 o 
  15   7   4       13.50       20.33     13.31 o 
  17   7   4       10.33       25.07     14.58 o 
  19   7   4       34.53       37.82     16.23 o 
  21   7   4        0.11       -6.45     15.43 o 
  23   7   4       19.11        7.24     19.05 o 
 -24   8   4        5.00        8.66     15.27 o 
 -22   8   4       95.70       69.10     22.98 o 
 -20   8   4        0.91        2.84     13.57 o 
 -18   8   4       39.60       38.04     15.87 o 
 -16   8   4       27.18       23.98     15.36 o 
 -14   8   4       23.41       26.42     14.42 o 
 -12   8   4      137.50       82.42     17.28 o 
 -10   8   4       62.52       65.78     16.46 o 
  -8   8   4      647.83      711.89     35.11 o 
  -6   8   4       13.01       12.45     13.33 o 
  -4   8   4       78.40       72.37     16.33 o 
  -2   8   4       62.76       51.19     15.01 o 
   0   8   4        8.78       -8.58      9.18 o 
   2   8   4       61.67       56.00     19.99 o 
   4   8   4       58.87       64.19     15.60 o 
   6   8   4        7.93       -0.10     11.88 o 
   8   8   4       17.68       21.50     13.30 o 
  10   8   4      172.69      188.53     22.22 o 
  12   8   4        8.74       -6.51     13.36 o 
  14   8   4       97.69       79.50     18.70 o 
  16   8   4       76.09       62.17     25.18 o 
  18   8   4       13.97        8.66     17.94 o 
 -17   9   4        1.49       33.22     16.47 o 
 -15   9   4       84.61       52.63     18.39 o 
 -13   9   4       52.46       39.77     18.08 o 
 -11   9   4        0.24       -0.20     21.96 o 
  -9   9   4      341.47      390.58     69.73 o 
  -7   9   4       10.08       20.63     15.27 o 
  -5   9   4        6.79        3.84     17.39 o 
  -3   9   4        1.88       -2.36     18.26 o 
  -1   9   4       61.00       55.72     24.71 o 
   7   9   4        6.09       12.60     14.26 o 
   9   9   4       29.29       34.99     16.53 o 
  11   9   4        0.01       -9.92     17.47 o 
 -39   1   5       28.51       42.66     24.87 o 
 -37   1   5       13.31       29.21     16.47 o 
 -35   1   5       69.01      101.72     20.15 o 
 -33   1   5     1532.17     1514.79     51.80 o 
 -31   1   5      183.11      192.33     21.87 o 
 -29   1   5     1806.06     1831.24     53.02 o 
 -27   1   5      190.67      214.86     33.92 o 
 -25   1   5     1877.61     1772.38     73.74 o 
 -23   1   5      831.73      825.99     23.20 o 
 -21   1   5      360.08      360.26     19.62 o 
 -19   1   5       51.03       88.48      8.11 o 
 -17   1   5     2309.69     2519.23     32.33 o 
 -15   1   5     2071.91     2198.02     28.62 o 
 -13   1   5    10535.83    11008.64     90.13 o 
 -11   1   5     1867.28     2204.29     26.92 o 
  -9   1   5    28712.47    29419.61    421.88 o 
  -7   1   5        2.42       51.28      4.52 o 
  -5   1   5     1479.13     1326.97     17.41 o 
  -3   1   5    27430.40    28669.13    286.49 o 
  -1   1   5       87.66      144.84      6.87 o 
   1   1   5     1639.97     1469.00     17.61 o 
   3   1   5     2047.06     3083.16     35.32 o 
   5   1   5     9291.89     9465.14    147.87 o 
   7   1   5     1709.55     1868.18     26.57 o 
   9   1   5       10.08       55.36      5.17 o 
  11   1   5      484.95      588.73     13.98 o 
  13   1   5     1054.11     1010.46     19.10 o 
  15   1   5      101.92      116.61      9.20 o 
  17   1   5       71.23       91.72      9.84 o 
  19   1   5      386.35      410.24     18.10 o 
  21   1   5      265.54      226.90     14.85 o 
  23   1   5        0.01       26.18      9.72 o 
  25   1   5      735.58      726.37     25.73 o 
  27   1   5       22.38       47.61     11.52 o 
  29   1   5        1.30       17.02     12.51 o 
  31   1   5        0.35      -19.83     13.22 o 
  33   1   5       14.59       13.54     18.42 o 
 -36   2   5      119.30      166.08     33.68 o 
 -34   2   5        3.25       14.60     14.63 o 
 -32   2   5       14.76       23.46     19.83 o 
 -30   2   5      356.15      421.72     38.48 o 
 -28   2   5     3393.09     3276.30     54.94 o 
 -26   2   5      248.08      277.15     16.92 o 
 -24   2   5     2302.52     2381.22     42.92 o 
 -22   2   5        0.13       -4.02      5.83 o 
 -20   2   5      472.16      429.84     14.59 o 
 -18   2   5     6515.54     6120.69     61.73 o 
 -16   2   5     3981.51     3986.34     44.75 o 
 -14   2   5     3063.26     3456.93     40.76 o 
 -12   2   5     2022.69     1993.82     27.40 o 
 -10   2   5     2427.41     2547.25     64.36 o 
  -8   2   5      779.53      842.31     15.91 o 
  -6   2   5     2076.54     2042.74     23.36 o 
  -4   2   5     2891.76     3229.75     32.47 o 
  -2   2   5     2109.85     2173.56     24.86 o 
   0   2   5      468.72      554.89     13.82 o 
   2   2   5      321.72      355.80      8.40 o 
   4   2   5     3416.04     3380.00     51.81 o 
   6   2   5       27.24      137.07     10.71 o 
   8   2   5       41.59      136.61     18.77 o 
  10   2   5     2314.97     2285.05     44.22 o 
  12   2   5     6314.75     6140.93    195.06 o 
  14   2   5       57.02       46.43     12.95 o 
  16   2   5       42.67       53.04      9.87 o 
  18   2   5     2050.82     2031.23     39.15 o 
  20   2   5      409.74      433.49     19.69 o 
  22   2   5       71.63      130.08     17.87 o 
  24   2   5      951.87      921.53     29.04 o 
  26   2   5      171.91      209.20     16.60 o 
  28   2   5       49.40       61.07     16.37 o 
  30   2   5       76.97       75.48     16.83 o 
  32   2   5       66.23      111.62     32.19 o 
 -35   3   5      107.44      122.30     31.16 o 
 -33   3   5      176.01      152.52     32.58 o 
 -31   3   5      447.04      471.02     23.19 o 
 -29   3   5       35.92       48.81     10.83 o 
 -27   3   5      268.04      232.26     23.84 o 
 -25   3   5     6210.03     5832.58     79.58 o 
 -23   3   5      194.19      218.21     15.30 o 
 -21   3   5        1.07       21.86      6.51 o 
 -19   3   5     5182.42     4995.64     56.22 o 
 -17   3   5       69.41      133.85      9.13 o 
 -15   3   5     2937.78     2935.69     38.18 o 
 -13   3   5      957.25      977.32     19.89 o 
 -11   3   5       85.67      245.81     11.69 o 
  -9   3   5     1277.01     1401.24     23.06 o 
  -7   3   5     2313.10     2301.87     27.30 o 
  -5   3   5    10408.82    10494.69     87.81 o 
  -3   3   5     1915.78     1853.18     21.55 o 
  -1   3   5     3631.79     3965.93     39.18 o 
   1   3   5     2275.95     2100.74     24.64 o 
   3   3   5     9141.56     8675.31    116.79 o 
   5   3   5     7110.56     6753.69    123.32 o 
   7   3   5      106.25      137.50     12.10 o 
   9   3   5       25.05       88.51     11.57 o 
  11   3   5     1125.03      970.63     30.26 o 
  13   3   5      107.61      276.17     36.83 o 
  15   3   5      358.40      279.25     22.35 o 
  17   3   5        0.60       -1.03     10.89 o 
  19   3   5      240.50      381.32     19.40 o 
  21   3   5       78.18       76.77     12.11 o 
  23   3   5       64.58       62.39     14.34 o 
  25   3   5        3.79        2.74     11.49 o 
  27   3   5       88.17      101.26     18.31 o 
  29   3   5       17.10       12.81     18.65 o 
  31   3   5       76.09       33.60     20.93 o 
 -34   4   5      611.10      678.20     49.19 o 
 -32   4   5     1038.52     1018.02     63.83 o 
 -30   4   5       13.92       14.81     11.63 o 
 -28   4   5      828.37      867.38     35.92 o 
 -26   4   5       11.88        9.09      8.14 o 
 -24   4   5      815.56      821.53     26.78 o 
 -22   4   5      536.12      517.64     18.42 o 
 -20   4   5      136.72      151.89     11.14 o 
 -18   4   5      712.77      741.13     24.35 o 
 -16   4   5      259.25      247.02     12.19 o 
 -14   4   5      336.48      327.14     13.21 o 
 -12   4   5      420.30      345.70     13.13 o 
 -10   4   5       30.46       25.16      5.58 o 
  -8   4   5     1193.09     1082.81     21.07 o 
  -6   4   5      289.37      248.57     12.80 o 
  -4   4   5     1981.75     2087.31     28.65 o 
  -2   4   5      379.94      394.16     10.25 o 
   0   4   5      221.29      217.19     11.52 o 
   2   4   5      627.81      618.93     18.62 o 
   4   4   5      436.89      374.41     20.60 o 
   6   4   5      206.60      244.56     16.13 o 
   8   4   5      270.57      274.08     17.39 o 
  10   4   5      217.67      189.04     17.55 o 
  12   4   5        4.62       35.01     10.43 o 
  14   4   5       67.17       69.62     23.37 o 
  16   4   5       44.25       73.16     14.33 o 
  18   4   5      387.89      420.64     20.73 o 
  20   4   5       51.41       43.87     12.74 o 
  22   4   5       49.35       57.92     33.21 o 
  24   4   5        0.01        5.98     11.87 o 
  26   4   5       30.45       60.25     16.83 o 
  28   4   5      110.78      119.84     20.15 o 
  30   4   5       54.40       50.68     22.67 o 
 -35   5   5       38.92       39.98     20.15 o 
 -33   5   5       70.43       78.38     22.35 o 
 -31   5   5       29.09       18.47     26.21 o 
 -29   5   5        0.18        4.49     10.40 o 
 -27   5   5      326.97      320.65     24.85 o 
 -25   5   5      150.22      177.39     20.93 o 
 -23   5   5      296.40      285.25     18.28 o 
 -21   5   5     1783.91     1759.53     40.23 o 
 -19   5   5      150.37      154.72     11.70 o 
 -17   5   5      167.10      181.37     12.99 o 
 -15   5   5      821.43      839.95     21.63 o 
 -13   5   5       28.70       26.33      6.70 o 
 -11   5   5      273.71      270.77     12.72 o 
  -9   5   5      132.84      183.11     12.40 o 
  -7   5   5       48.27       70.04      7.59 o 
  -5   5   5       44.49       45.98      6.49 o 
  -3   5   5      100.47      102.25      8.19 o 
  -1   5   5       51.96       58.95     13.27 o 
   1   5   5     1618.05     1779.01     33.64 o 
   3   5   5     1336.11     1282.87     28.98 o 
   5   5   5       18.57       20.64      7.10 o 
   7   5   5      626.09      660.74     22.16 o 
   9   5   5      700.76      685.17     27.52 o 
  11   5   5       11.94        4.64      9.84 o 
  13   5   5       11.29       -0.70     10.25 o 
  15   5   5       30.90       76.82     22.51 o 
  17   5   5        7.78       -3.27     11.08 o 
  19   5   5        0.57        6.52     13.54 o 
  21   5   5        5.04        9.94     12.51 o 
  23   5   5       19.20        9.79     12.81 o 
  25   5   5        0.02        4.53     15.82 o 
  27   5   5       16.60        7.40     17.79 o 
  29   5   5       20.68       -8.03     15.90 o 
 -32   6   5      419.27      576.71     48.01 o 
 -30   6   5       57.51       48.16     19.67 o 
 -28   6   5      180.92      205.18     23.29 o 
 -26   6   5       18.34        4.08     10.52 o 
 -24   6   5       61.33       70.40     13.46 o 
 -22   6   5      453.54      512.35     24.19 o 
 -20   6   5      355.99      375.82     20.85 o 
 -18   6   5     1480.03     1404.24     36.21 o 
 -16   6   5      116.63      123.14     13.44 o 
 -14   6   5       45.40       59.78      9.17 o 
 -12   6   5        1.20       10.87      6.46 o 
 -10   6   5      179.07      225.92     15.44 o 
  -8   6   5      175.48      170.26     14.01 o 
  -6   6   5        0.32        1.84      9.23 o 
  -4   6   5     1537.67     1519.22     34.62 o 
  -2   6   5       14.57       47.09      7.75 o 
   0   6   5       68.45       65.44      9.43 o 
   2   6   5       11.80       19.00      7.90 o 
   4   6   5      489.35      530.24     21.00 o 
   6   6   5      358.84      311.35     21.26 o 
   8   6   5       32.14       26.49      9.37 o 
  10   6   5      376.78      371.65     19.49 o 
  12   6   5       88.36      125.56     13.85 o 
  14   6   5       74.52       85.44     13.51 o 
  16   6   5        0.37       -1.88     21.48 o 
  18   6   5       25.46        2.68     14.72 o 
  20   6   5        2.63        7.39     13.71 o 
  22   6   5        1.28        4.09     13.36 o 
  24   6   5        4.06       -6.45     16.21 o 
  26   6   5      110.44      128.75     30.22 o 
 -27   7   5       65.36       94.46     30.61 o 
 -25   7   5      161.52      186.99     23.12 o 
 -23   7   5        2.88       12.79     10.60 o 
 -21   7   5        1.02        4.31      9.37 o 
 -19   7   5      705.54      671.18     27.80 o 
 -17   7   5       12.36       31.36     12.75 o 
 -15   7   5       48.13       47.33     15.35 o 
 -13   7   5      117.27      137.35     18.82 o 
 -11   7   5      533.56      551.90     37.54 o 
  -9   7   5      159.16      152.22     23.11 o 
  -7   7   5       89.87      106.94     15.56 o 
  -5   7   5      525.84      498.92     22.34 o 
  -3   7   5      702.42      766.99     26.69 o 
  -1   7   5       42.79       55.04     10.96 o 
   1   7   5      476.45      491.25     21.50 o 
   3   7   5       69.53       81.96     11.85 o 
   5   7   5       23.85       26.18     16.98 o 
   7   7   5      187.84      152.47     15.23 o 
   9   7   5        5.83        2.65      9.76 o 
  11   7   5      466.08      419.01     66.42 o 
  13   7   5       21.95       38.84     20.93 o 
  15   7   5       19.55       18.01     13.01 o 
  17   7   5       95.65      101.75     19.44 o 
  19   7   5       30.60       73.51     24.55 o 
  21   7   5        2.07       19.05     18.73 o 
 -24   8   5       60.46       86.41     25.18 o 
 -22   8   5       59.60       41.02     15.81 o 
 -20   8   5        3.26       32.90     39.35 o 
 -18   8   5       47.19       19.03     15.26 o 
 -16   8   5       32.87        8.32     15.58 o 
 -14   8   5      366.21      413.17     44.78 o 
 -12   8   5       59.95       54.98     21.96 o 
 -10   8   5       30.79       31.47     14.85 o 
  -8   8   5       11.60        1.62     17.16 o 
  -6   8   5        0.79       -5.67     11.09 o 
  -4   8   5       82.42       44.07     14.76 o 
  -2   8   5       10.18        6.46     10.40 o 
   0   8   5       21.10       11.38     13.80 o 
   2   8   5       23.61       11.06     14.23 o 
   4   8   5        5.44       -6.25      9.35 o 
   6   8   5        4.37       29.40     13.81 o 
   8   8   5       44.00       56.55     16.11 o 
  10   8   5        0.65       -7.73     14.80 o 
  12   8   5       58.29       87.73     18.64 o 
  14   8   5        4.30       16.74     15.39 o 
  16   8   5        7.85        1.73     19.05 o 
  18   8   5       34.16       68.47     24.87 o 
 -15   9   5      188.61      197.78     26.48 o 
 -13   9   5      150.02      128.64     23.04 o 
 -11   9   5        7.81        1.24     19.75 o 
  -9   9   5        3.93       13.93     15.43 o 
  -7   9   5        3.05        5.63     14.72 o 
  -5   9   5        0.41        9.03     15.06 o 
  -3   9   5        1.59        2.68     13.85 o 
   5   9   5      105.14      152.20     31.79 o 
   7   9   5       97.19       97.59     30.54 o 
   9   9   5        5.94       18.26     20.46 o 
 -38   0   6      523.70      713.17     58.39 o 
 -36   0   6      140.82      234.52     37.46 o 
 -34   0   6       25.71       -4.25     18.89 o 
 -32   0   6      260.47      311.81     37.62 o 
 -30   0   6     2053.96     2000.54     81.38 o 
 -28   0   6     4349.47     4309.90    119.78 o 
 -26   0   6     1160.97     1142.56     57.14 o 
 -24   0   6     1910.38     1920.27     70.67 o 
 -22   0   6     1079.50      975.56     47.69 o 
 -20   0   6     4827.04     4862.37    113.33 o 
 -18   0   6     2980.07     3216.22     73.19 o 
 -16   0   6     5479.98     6019.56     63.02 o 
 -14   0   6    47387.00    49974.78    541.80 o 
 -12   0   6     2997.86     3162.00     37.77 o 
 -10   0   6      385.56      411.82     14.86 o 
  -8   0   6     5434.78     5246.69     68.35 o 
  -6   0   6     1257.69     1419.06     27.85 o 
  -4   0   6     4996.89     5082.41     95.54 o 
  -2   0   6     8637.57     8461.29    140.24 o 
   0   0   6     4197.35     4658.06     85.78 o 
   2   0   6     5166.60     6301.78    109.08 o 
   4   0   6    34093.82    36674.71    476.92 o 
   6   0   6     8205.18     9174.13    169.99 o 
   8   0   6    13728.86    13687.88    315.35 o 
  10   0   6     1678.16     1546.13     49.58 o 
  12   0   6        9.22       13.10      7.14 o 
  14   0   6     2266.58     2173.75     43.99 o 
  16   0   6     2087.99     2122.68     45.11 o 
  18   0   6      507.36      484.58     30.85 o 
  20   0   6     2478.99     2289.43     80.59 o 
  22   0   6     5316.57     4941.54    122.46 o 
  24   0   6       10.99       29.12     16.68 o 
  26   0   6        7.88      -19.12     12.75 o 
  28   0   6      190.13      199.58     31.01 o 
  30   0   6      175.13      135.36     29.43 o 
  32   0   6       41.89       82.79     25.34 o 
 -39   1   6       82.07       88.46     30.22 o 
 -37   1   6       18.24       18.12     16.39 o 
 -35   1   6      381.04      361.31     29.60 o 
 -33   1   6       88.46      114.03     22.35 o 
 -31   1   6       62.89       60.01     16.62 o 
 -29   1   6       49.07       65.80     27.15 o 
 -27   1   6      782.16      721.67     32.94 o 
 -25   1   6     2173.27     2239.38     55.26 o 
 -23   1   6      261.62      236.95     14.01 o 
 -21   1   6     2922.92     2672.68     42.07 o 
 -19   1   6        0.15        6.07      3.99 o 
 -17   1   6      511.42      472.27     13.42 o 
 -15   1   6      443.43      424.76     12.43 o 
 -13   1   6      125.39      207.28      7.41 o 
 -11   1   6     9401.44     9812.97     88.56 o 
  -9   1   6        4.73       -0.48      2.55 o 
  -7   1   6     9741.49     9577.63     78.54 o 
  -5   1   6     5150.93     5243.45     47.80 o 
  -3   1   6      368.44      319.15     10.40 o 
  -1   1   6       99.26       56.85      5.13 o 
   1   1   6    34868.54    36385.89    296.29 o 
   3   1   6      191.99      160.20      8.40 o 
   5   1   6     3572.67     3449.45     44.68 o 
   7   1   6     5363.44     4870.77     53.54 o 
   9   1   6     3650.07     3646.50     39.67 o 
  11   1   6       54.61       51.19      5.89 o 
  13   1   6        6.25        5.13      4.61 o 
  15   1   6      472.25      447.87     17.82 o 
  17   1   6      351.29      340.19     16.96 o 
  19   1   6       20.44       21.58      8.77 o 
  21   1   6      813.31      671.81     24.45 o 
  23   1   6      454.71      444.34     26.16 o 
  25   1   6        9.15        6.35      8.80 o 
  27   1   6        2.95       15.82     11.62 o 
  29   1   6      149.97      142.67     19.97 o 
  31   1   6       14.66       -6.93     18.10 o 
  33   1   6        1.08        4.41     20.46 o 
 -38   2   6       36.53       14.17     22.51 o 
 -36   2   6      118.33      134.95     22.83 o 
 -34   2   6      807.72      851.75     52.73 o 
 -32   2   6      199.72      203.48     23.77 o 
 -30   2   6        1.24      -15.44     10.29 o 
 -28   2   6      103.36       68.35     16.25 o 
 -26   2   6      160.11      149.56     13.24 o 
 -24   2   6     1053.31      977.16     38.84 o 
 -22   2   6     1266.53     1230.56     25.08 o 
 -20   2   6     1659.10     1659.47     28.34 o 
 -18   2   6      793.57      863.12     19.36 o 
 -16   2   6      163.71      143.64      8.79 o 
 -14   2   6      298.77      487.71     19.97 o 
 -12   2   6      868.52      998.79     21.00 o 
 -10   2   6    10831.04    11308.41     94.37 o 
  -8   2   6     2006.43     2005.82     22.30 o 
  -6   2   6     1072.74     1070.27     15.22 o 
  -4   2   6      210.39      249.53      9.16 o 
  -2   2   6      424.97      510.81     12.83 o 
   0   2   6    13876.12    14329.37    179.54 o 
   2   2   6     8695.30     9490.20     88.16 o 
   4   2   6     1511.10     1237.61     23.34 o 
   6   2   6     1733.44     1658.60     51.08 o 
   8   2   6     1188.28     1057.19     57.21 o 
  10   2   6      825.65      876.28     27.15 o 
  12   2   6       12.03        0.82      5.44 o 
  14   2   6      269.53      243.27     14.38 o 
  16   2   6     1417.49     1210.57     40.21 o 
  18   2   6      118.41      124.90     12.81 o 
  20   2   6       54.77       51.78     11.20 o 
  22   2   6       10.58        1.69      8.56 o 
  24   2   6      369.37      381.81     20.91 o 
  26   2   6     1024.30      924.79     49.40 o 
  28   2   6       40.43       48.00     19.77 o 
  30   2   6        1.35        5.82     17.31 o 
  32   2   6       19.38       -3.46     20.30 o 
 -35   3   6       95.09       82.00     27.70 o 
 -33   3   6      529.78      583.39     34.72 o 
 -31   3   6       69.80       65.19     17.02 o 
 -29   3   6       12.88        7.92      7.75 o 
 -27   3   6      201.01      151.87     14.04 o 
 -25   3   6     1853.31     1771.71     45.16 o 
 -23   3   6      187.16      206.06     18.56 o 
 -21   3   6      169.59      185.01     12.68 o 
 -19   3   6       48.24       36.04      6.95 o 
 -17   3   6      548.58      560.44     16.57 o 
 -15   3   6     2839.87     2911.90     38.64 o 
 -13   3   6      890.49      899.45     19.68 o 
 -11   3   6      970.91     1080.34     20.96 o 
  -9   3   6     3459.57     3958.78     38.21 o 
  -7   3   6      419.79      411.10     11.01 o 
  -5   3   6      440.56      470.09     10.84 o 
  -3   3   6      660.63      731.09     17.24 o 
  -1   3   6      515.03      565.61     14.99 o 
   1   3   6    11247.95    11426.08    133.59 o 
   3   3   6        0.78        1.17      9.76 o 
   5   3   6     5939.25     5917.42    161.18 o 
   7   3   6       27.50       11.92     13.38 o 
   9   3   6      966.02      973.77     29.94 o 
  11   3   6      328.98      364.08     19.47 o 
  13   3   6      182.74      177.97     32.74 o 
  15   3   6      453.29      478.74     27.92 o 
  17   3   6        8.27       -1.91      7.75 o 
  19   3   6     1006.39      953.44     29.16 o 
  21   3   6      288.01      299.24     18.92 o 
  23   3   6      365.94      366.71     20.68 o 
  25   3   6       97.63       82.87     15.97 o 
  27   3   6       30.02       29.67     13.67 o 
  29   3   6       30.07       28.98     15.64 o 
  31   3   6        2.49      -14.48     17.47 o 
 -34   4   6      218.52      249.63     39.19 o 
 -32   4   6      215.65      214.17     32.03 o 
 -30   4   6        1.91      -10.13      8.47 o 
 -28   4   6       66.63       69.34     12.04 o 
 -26   4   6       14.71        5.68      8.09 o 
 -24   4   6       83.65       92.51     15.86 o 
 -22   4   6      567.04      565.08     29.15 o 
 -20   4   6     4471.47     4379.64     94.10 o 
 -18   4   6      405.99      369.73     29.74 o 
 -16   4   6      390.71      299.40     13.23 o 
 -14   4   6     1406.51     1412.57     26.45 o 
 -12   4   6      572.84      515.48     17.22 o 
 -10   4   6       70.44      105.46      7.41 o 
  -8   4   6      654.63      658.84     16.96 o 
  -6   4   6     5441.80     5609.96     49.37 o 
  -4   4   6     8656.89     8880.22     70.16 o 
  -2   4   6     1258.92     1277.25     26.19 o 
   0   4   6       81.86       68.24      9.25 o 
   2   4   6     1044.61     1094.15     47.91 o 
   4   4   6      178.38      153.59     13.09 o 
   6   4   6      470.32      482.58     40.29 o 
   8   4   6     1586.45     1522.21     71.85 o 
  10   4   6      323.05      331.92     23.37 o 
  12   4   6       79.26       69.39     27.47 o 
  14   4   6      170.33      166.07     17.84 o 
  16   4   6      530.38      471.70     26.70 o 
  18   4   6       28.87        5.91      8.72 o 
  20   4   6        2.47       15.01     10.03 o 
  22   4   6       68.99       51.62     15.79 o 
  24   4   6       32.85       28.92     13.90 o 
  26   4   6       39.93       26.01     36.20 o 
  28   4   6       45.70       79.32     28.41 o 
  30   4   6      189.29      146.85     31.16 o 
 -35   5   6        4.16       14.80     15.74 o 
 -33   5   6       34.81       -8.34     12.75 o 
 -31   5   6      122.97      129.17     19.82 o 
 -29   5   6      314.37      310.75     28.02 o 
 -27   5   6      212.12      259.09     22.89 o 
 -25   5   6      420.73      398.30     21.14 o 
 -23   5   6        3.17        3.13      6.79 o 
 -21   5   6     2830.90     2767.00     81.08 o 
 -19   5   6     1607.74     1593.06     31.78 o 
 -17   5   6       34.14       43.81      9.11 o 
 -15   5   6        8.04       -2.59      5.48 o 
 -13   5   6     1757.08     1715.75     30.85 o 
 -11   5   6        2.98       10.24      5.66 o 
  -9   5   6      891.99      814.16     20.27 o 
  -7   5   6      563.24      610.54     29.98 o 
  -5   5   6      314.60      308.41     16.16 o 
  -3   5   6      912.12      796.32     19.47 o 
  -1   5   6     1629.23     1694.08     52.20 o 
   1   5   6      467.29      490.94     28.16 o 
   3   5   6      109.77      130.01     11.45 o 
   5   5   6        4.55        0.86      6.66 o 
   7   5   6     1263.45     1278.61     31.42 o 
   9   5   6     1864.47     1606.04     43.23 o 
  11   5   6     1429.23     1360.21     41.32 o 
  13   5   6      116.35       77.16     15.43 o 
  15   5   6     2738.66     2558.28    104.83 o 
  17   5   6       98.06       78.90     16.87 o 
  19   5   6       99.95       84.50     17.39 o 
  21   5   6       13.20        3.46     12.13 o 
  23   5   6        6.47       -3.22     19.52 o 
  25   5   6       69.14       89.24     18.95 o 
  27   5   6        0.02      -20.30     15.90 o 
 -32   6   6       15.06       29.12     17.63 o 
 -30   6   6        3.97        0.16     13.69 o 
 -28   6   6      156.73      169.65     21.59 o 
 -26   6   6       53.98       40.14     17.55 o 
 -24   6   6        9.23       11.58      9.28 o 
 -22   6   6        8.09       11.75     10.12 o 
 -20   6   6       11.85        6.14      8.94 o 
 -18   6   6        3.12        2.11      6.71 o 
 -16   6   6      316.54      346.05     18.40 o 
 -14   6   6      878.70      873.65     42.98 o 
 -12   6   6      248.37      252.61     16.87 o 
 -10   6   6       18.92       18.50      8.93 o 
  -8   6   6      701.25      612.98     23.55 o 
  -6   6   6      147.63      123.86     13.17 o 
  -4   6   6     1020.20      936.08     53.08 o 
  -2   6   6       65.34       86.79     15.19 o 
   0   6   6      335.15      401.90     18.23 o 
   2   6   6       30.47       28.26      8.96 o 
   4   6   6       50.22       51.62     10.38 o 
   6   6   6      524.43      577.04     22.86 o 
   8   6   6      130.20      148.76     14.28 o 
  10   6   6        2.60       -5.60      8.03 o 
  12   6   6        5.85       -0.68     11.14 o 
  14   6   6       91.20      107.04     23.06 o 
  16   6   6      323.77      308.73     25.25 o 
  18   6   6        1.38        6.16     12.92 o 
  20   6   6        2.79       -5.94     12.77 o 
  22   6   6        5.42       30.06     19.20 o 
  24   6   6       29.94       56.03     21.88 o 
 -27   7   6      116.96      121.28     27.07 o 
 -25   7   6       64.24       74.65     14.94 o 
 -23   7   6      187.11      184.07     18.36 o 
 -21   7   6        2.94        3.43      8.84 o 
 -19   7   6       22.16       17.91     12.09 o 
 -17   7   6      247.55      275.36     24.70 o 
 -15   7   6      553.86      635.22     32.91 o 
 -13   7   6       28.76       11.86     11.02 o 
 -11   7   6      199.00      208.54     27.00 o 
  -9   7   6       66.56       80.39     12.86 o 
  -7   7   6        0.71       10.26      9.10 o 
  -5   7   6        8.47        4.53      9.09 o 
  -3   7   6      158.46      157.55     15.51 o 
  -1   7   6      217.51      271.23     23.53 o 
   1   7   6       18.21       11.40     13.69 o 
   3   7   6       44.84       36.91     11.09 o 
   5   7   6      135.59      175.88     15.94 o 
   7   7   6      719.22      686.78     30.77 o 
   9   7   6        2.32       14.07     10.20 o 
  11   7   6       95.62      119.49     15.20 o 
  13   7   6       72.42       98.82     18.53 o 
  15   7   6        8.59       -7.54     11.79 o 
  17   7   6        4.59        1.80     12.39 o 
  19   7   6      106.23       70.51     24.08 o 
  21   7   6      102.08       99.63     26.60 o 
 -22   8   6        0.45        0.72     13.05 o 
 -20   8   6      139.82      117.86     20.61 o 
 -18   8   6        0.02       -1.83     13.06 o 
 -16   8   6       40.10       42.71     16.25 o 
 -14   8   6      268.78      306.40     27.28 o 
 -12   8   6       25.37       38.57     15.35 o 
 -10   8   6      393.46      428.53     51.08 o 
  -8   8   6       23.68       10.65     24.71 o 
  -6   8   6      133.11      145.71     20.80 o 
  -4   8   6        2.12        8.35     10.31 o 
  -2   8   6        3.05       -0.97     12.99 o 
   0   8   6      319.76      295.57     25.76 o 
   2   8   6      215.84      263.98     66.11 o 
   4   8   6       60.16       39.11     16.62 o 
   6   8   6       27.66       27.98     11.95 o 
   8   8   6       31.02       30.99     15.47 o 
  10   8   6        6.34       24.61     21.09 o 
  12   8   6      106.66       83.39     19.27 o 
  14   8   6        0.53       21.41     18.89 o 
  16   8   6       54.67       49.11     21.72 o 
 -15   9   6        5.79       -1.21     15.35 o 
 -13   9   6      258.66      290.93     29.85 o 
 -11   9   6       14.80       33.82     17.53 o 
  -9   9   6        0.09        7.07     14.56 o 
  -7   9   6      225.77      207.90     25.97 o 
  -5   9   6        5.44        1.43     13.99 o 
  -3   9   6      131.55      119.15     30.38 o 
  -1   9   6       27.74       31.32     23.92 o 
   3   9   6      123.11      112.85     32.74 o 
   5   9   6       22.67       13.38     25.66 o 
 -37   1   7       32.98       22.30     16.46 o 
 -35   1   7      155.07      157.51     23.52 o 
 -33   1   7      223.33      188.24     29.83 o 
 -31   1   7      279.51      285.45     25.65 o 
 -29   1   7      307.37      236.53     43.21 o 
 -27   1   7     1514.81     1611.24     48.52 o 
 -25   1   7       38.92       17.91     11.19 o 
 -23   1   7       85.57       83.14     13.46 o 
 -21   1   7      323.58      357.96     13.30 o 
 -19   1   7      762.90      684.68     16.86 o 
 -17   1   7      292.24      298.70     14.34 o 
 -15   1   7     4132.42     4440.87     40.54 o 
 -13   1   7      470.73      405.36     10.29 o 
 -11   1   7     1458.21     1066.32     24.50 o 
  -9   1   7     3109.98     3473.90     41.37 o 
  -7   1   7        9.85       -0.59      3.79 o 
  -5   1   7     5359.47     5974.81     54.86 o 
  -3   1   7    12426.30    13265.73    220.07 o 
  -1   1   7    36224.55    39549.74    359.08 o 
   1   1   7    23715.04    25854.21    234.36 o 
   3   1   7     4920.15     4851.71     53.90 o 
   5   1   7      749.72      565.96     14.93 o 
   7   1   7      208.64      224.44     12.05 o 
   9   1   7     1826.22     1859.98     39.99 o 
  11   1   7      693.65      682.81     18.17 o 
  13   1   7      267.85      240.73     14.27 o 
  15   1   7      927.61      917.41     28.74 o 
  17   1   7        1.06       -2.41      7.84 o 
  19   1   7     3627.77     3513.45     77.28 o 
  21   1   7      129.42      141.00     14.63 o 
  23   1   7      198.32      201.19     16.26 o 
  25   1   7       17.99       17.62     12.60 o 
  27   1   7      306.29      324.82     42.66 o 
  29   1   7        2.43       21.81     13.51 o 
  31   1   7       29.76        5.77     17.31 o 
 -38   2   7      108.04      179.59     34.79 o 
 -36   2   7        8.84       25.51     16.17 o 
 -34   2   7      484.45      630.75     35.64 o 
 -32   2   7       13.99        8.12     12.92 o 
 -30   2   7      195.88      153.48     19.95 o 
 -28   2   7     1243.37     1339.60     45.07 o 
 -26   2   7      179.88      197.97     19.52 o 
 -24   2   7      596.71      575.65     20.23 o 
 -22   2   7       78.75       83.98      8.51 o 
 -20   2   7       96.18       79.88      7.92 o 
 -18   2   7     1231.92     1163.82     35.03 o 
 -16   2   7     7308.50     7552.15    120.59 o 
 -14   2   7     1687.99     1769.42     27.58 o 
 -12   2   7      641.33      558.52     14.94 o 
 -10   2   7    10864.08    11250.72     82.12 o 
  -8   2   7     1959.37     1973.06     25.33 o 
  -6   2   7     1831.44     1901.10     25.06 o 
  -4   2   7      963.46     1246.04     19.57 o 
  -2   2   7      285.64      326.51     11.85 o 
   0   2   7     1571.91     1482.87     23.72 o 
   2   2   7     1085.31     1065.79     29.99 o 
   4   2   7     2080.73     2445.95     32.18 o 
   6   2   7     1798.68     1770.12     73.11 o 
   8   2   7     1211.02     1317.30     33.77 o 
  10   2   7      242.81      217.54     15.67 o 
  12   2   7     2387.83     2285.17     40.84 o 
  14   2   7      479.52      446.75     19.38 o 
  16   2   7      819.21      797.62     31.48 o 
  18   2   7      512.96      577.52     23.53 o 
  20   2   7     4484.75     4348.34    190.53 o 
  22   2   7       40.82       73.53     12.82 o 
  24   2   7       32.67       17.02      9.83 o 
  26   2   7      153.14      194.22     17.72 o 
  28   2   7        9.44        4.81     17.55 o 
  30   2   7        2.35      -16.21     17.31 o 
 -35   3   7        0.01      -10.78     12.86 o 
 -33   3   7      111.38       87.52     18.89 o 
 -31   3   7      101.34       85.99     19.75 o 
 -29   3   7        1.39       -2.84      6.44 o 
 -27   3   7        7.42        6.42      7.34 o 
 -25   3   7       33.21       33.35      7.94 o 
 -23   3   7     1485.17     1543.02     30.29 o 
 -21   3   7     1395.96     1427.17     28.25 o 
 -19   3   7       56.30       46.49      7.25 o 
 -17   3   7     1951.60     1906.66     31.47 o 
 -15   3   7      742.17      797.06     26.85 o 
 -13   3   7     3480.53     3482.31     69.91 o 
 -11   3   7     1441.00     1295.83     28.60 o 
  -9   3   7     2056.88     1954.81     29.41 o 
  -7   3   7        1.18       14.66      3.44 o 
  -5   3   7     7694.63     7585.20     67.83 o 
  -3   3   7      413.43      410.80     28.38 o 
  -1   3   7     2348.27     2323.10     29.03 o 
   1   3   7       99.08       99.35      9.97 o 
   3   3   7      176.46      170.52     16.61 o 
   5   3   7    11307.78    11406.17    170.86 o 
   7   3   7       67.06       66.95     10.63 o 
   9   3   7     3098.85     3000.67     57.37 o 
  11   3   7      265.20      279.91     34.23 o 
  13   3   7     2162.23     2091.89    114.27 o 
  15   3   7     6438.78     6239.67    176.98 o 
  17   3   7        0.71        4.90      8.59 o 
  19   3   7      754.62      781.31     45.55 o 
  21   3   7       97.92      117.75     15.17 o 
  23   3   7        7.81       11.14     11.88 o 
  25   3   7      428.32      479.10     24.54 o 
  27   3   7      147.29      181.96     22.59 o 
  29   3   7       21.06       20.13     21.09 o 
 -34   4   7       28.69       15.90     20.30 o 
 -32   4   7       10.47        8.93     12.51 o 
 -30   4   7       95.88      105.60     18.37 o 
 -28   4   7       50.36       39.46     12.16 o 
 -26   4   7      111.01       97.52     11.02 o 
 -24   4   7      561.89      605.60     20.53 o 
 -22   4   7        0.05        7.84      5.90 o 
 -20   4   7      426.05      411.27     16.49 o 
 -18   4   7       79.15       66.69      8.51 o 
 -16   4   7      227.22      207.09     14.59 o 
 -14   4   7      723.43      725.03     19.35 o 
 -12   4   7      550.21      548.36     23.26 o 
 -10   4   7      174.45      173.59      9.19 o 
  -8   4   7        0.09        4.17      5.03 o 
  -6   4   7     1455.80     1477.23     21.54 o 
  -4   4   7       62.82       68.32      7.68 o 
  -2   4   7        0.04        0.01      6.46 o 
   0   4   7      192.67      189.08     13.75 o 
   2   4   7      144.43      150.47     12.47 o 
   4   4   7      184.01      192.32     23.53 o 
   6   4   7      227.66      230.44     16.60 o 
   8   4   7     1256.58     1215.03     35.72 o 
  10   4   7      794.73      787.04     30.54 o 
  12   4   7      955.67      951.07     34.71 o 
  14   4   7     2662.47     2536.48     83.03 o 
  16   4   7      848.70      826.46     43.28 o 
  18   4   7      507.05      447.98     22.47 o 
  20   4   7      385.24      394.34     21.99 o 
  22   4   7       94.77      113.15     17.55 o 
  24   4   7      645.71      668.90    115.06 o 
  26   4   7      113.00      134.92     21.92 o 
  28   4   7       50.30       18.10     19.83 o 
 -33   5   7        0.30       16.37     15.27 o 
 -31   5   7       12.70        4.49     11.27 o 
 -29   5   7       73.82      111.59     18.49 o 
 -27   5   7       30.82       32.52     10.05 o 
 -25   5   7        4.44        2.67      7.07 o 
 -23   5   7      127.17      132.15     12.02 o 
 -21   5   7       10.43       -4.21      6.51 o 
 -19   5   7      451.60      469.72     21.38 o 
 -17   5   7        0.08        3.48      6.33 o 
 -15   5   7      305.74      251.90     11.95 o 
 -13   5   7      732.95      689.61     34.33 o 
 -11   5   7      493.45      555.12     18.01 o 
  -9   5   7      968.72      817.71     36.35 o 
  -7   5   7        0.01        2.10      6.82 o 
  -5   5   7      669.79      669.76     23.22 o 
  -3   5   7        0.05       18.85      8.21 o 
  -1   5   7      132.03      127.79     12.02 o 
   1   5   7        2.38       -0.46      5.50 o 
   3   5   7      584.60      557.81     27.97 o 
   5   5   7     1603.33     1563.15     48.34 o 
   7   5   7        2.38       -6.96      7.09 o 
   9   5   7       39.54       16.79     11.37 o 
  11   5   7     1720.91     1628.25     45.71 o 
  13   5   7       11.46       16.18     11.29 o 
  15   5   7      240.14      251.00     22.30 o 
  17   5   7      113.06      112.58     18.37 o 
  19   5   7        1.15        8.76     10.18 o 
  21   5   7      172.69      187.97     40.77 o 
  23   5   7        7.76       -2.66     12.05 o 
  25   5   7       28.46       34.63     21.88 o 
 -32   6   7       13.28       24.08     16.21 o 
 -30   6   7        6.63       16.53     15.11 o 
 -28   6   7       35.01       35.13     13.78 o 
 -26   6   7        0.73        2.10      9.06 o 
 -24   6   7      145.44      107.38     14.49 o 
 -22   6   7       42.50       30.57     10.14 o 
 -20   6   7      533.12      498.72     22.33 o 
 -18   6   7        2.79       11.50      7.08 o 
 -16   6   7       39.87       30.83      9.84 o 
 -14   6   7      137.24      141.52     14.39 o 
 -12   6   7      503.31      483.43     36.45 o 
 -10   6   7      655.23      712.60     26.70 o 
  -8   6   7      100.99      100.55     12.72 o 
  -6   6   7      707.08      771.10     26.82 o 
  -4   6   7      293.23      273.24     21.71 o 
  -2   6   7      269.29      310.57     23.04 o 
   0   6   7      312.00      325.46     17.23 o 
   2   6   7        8.86        2.00     11.81 o 
   4   6   7        0.57        4.52     10.81 o 
   6   6   7        5.60       17.50      9.08 o 
   8   6   7      115.31      105.15     21.71 o 
  10   6   7     1814.21     1741.83     44.88 o 
  12   6   7      151.93      158.77     16.23 o 
  14   6   7      538.43      497.57     29.30 o 
  16   6   7      187.49      207.49     22.73 o 
  18   6   7      245.50      229.80     24.36 o 
  20   6   7      100.82      123.72     27.23 o 
  22   6   7       13.80       35.41     20.30 o 
 -27   7   7       84.35       90.21     17.78 o 
 -25   7   7       33.21       45.61     12.60 o 
 -23   7   7        7.61        8.35     12.56 o 
 -21   7   7      320.51      343.92     33.68 o 
 -19   7   7       48.67       22.67     12.36 o 
 -17   7   7       45.08       60.38     15.08 o 
 -15   7   7      337.35      320.83     26.15 o 
 -13   7   7      297.98      323.15     20.57 o 
 -11   7   7      311.73      280.49     19.24 o 
  -9   7   7      481.28      439.87     23.25 o 
  -7   7   7       73.78       66.18     13.27 o 
  -5   7   7      273.68      252.17     23.03 o 
  -3   7   7      226.53      238.06     23.85 o 
  -1   7   7        2.78       -4.74     12.07 o 
   1   7   7      198.37      181.56     21.12 o 
   3   7   7        0.03        4.86      9.17 o 
   5   7   7      830.23      890.64     30.43 o 
   7   7   7      118.32      151.34     15.98 o 
   9   7   7      425.42      447.22     23.68 o 
  11   7   7        0.06       -7.55      9.72 o 
  13   7   7      161.03      127.00     16.22 o 
  15   7   7       63.23       57.45     17.66 o 
  17   7   7       89.46      126.08     27.86 o 
  19   7   7      184.53      208.08     33.53 o 
 -22   8   7       14.43       12.78     15.13 o 
 -20   8   7        4.80       -3.19     12.38 o 
 -18   8   7        2.94       -0.69     23.30 o 
 -16   8   7       85.29      101.12     29.20 o 
 -14   8   7        3.74       -4.39     14.10 o 
 -12   8   7       18.43        4.64     13.93 o 
 -10   8   7       22.34       11.91     13.76 o 
  -8   8   7      298.57      304.32     21.70 o 
  -6   8   7      129.15       96.19     19.56 o 
  -4   8   7       86.05       91.09     18.96 o 
  -2   8   7       88.48      110.71     20.42 o 
   0   8   7       10.21       19.12     15.03 o 
   2   8   7        5.24        9.39     15.30 o 
   4   8   7      101.06       96.32     20.08 o 
   6   8   7      391.77      372.96     29.96 o 
   8   8   7        5.90       -7.11     10.76 o 
  10   8   7       18.33        9.92     17.63 o 
  12   8   7       45.41       46.43     21.09 o 
  14   8   7       67.91       64.53     23.45 o 
 -13   9   7        5.74       -1.78     13.57 o 
 -11   9   7        1.55       -5.49     14.55 o 
  -9   9   7       25.62       -4.96     14.20 o 
  -7   9   7        0.82      -15.52     14.11 o 
  -5   9   7        0.15      -25.97     20.62 o 
  -3   9   7        0.01        6.30     23.30 o 
  -1   9   7       11.45       12.59     23.61 o 
   1   9   7       64.01       66.59     19.70 o 
 -38   0   8      294.80      382.79     48.01 o 
 -36   0   8      205.23      192.66     36.83 o 
 -34   0   8      234.97      324.08     41.24 o 
 -32   0   8      146.22      206.35     33.84 o 
 -30   0   8      574.30      642.03     48.48 o 
 -28   0   8     1849.49     1774.36     75.39 o 
 -26   0   8        7.32        8.03     15.58 o 
 -24   0   8      300.43      364.69     32.58 o 
 -22   0   8       45.32       30.54     14.32 o 
 -20   0   8      685.74      701.22     24.24 o 
 -18   0   8      536.36      529.31     20.64 o 
 -16   0   8     2923.00     3225.87     53.89 o 
 -14   0   8      109.08       84.43      9.29 o 
 -12   0   8     6135.46     6318.96     84.37 o 
 -10   0   8      122.76       96.09     13.22 o 
  -8   0   8      445.86      393.40     20.23 o 
  -6   0   8      830.69      907.56     36.20 o 
  -4   0   8      258.15      342.19     22.35 o 
  -2   0   8     2538.23     2282.13     58.71 o 
   0   0   8     1843.42     1792.46     49.74 o 
   2   0   8     1191.98     1163.52     28.50 o 
   4   0   8      156.87      299.48     15.58 o 
   6   0   8       55.07       36.31      7.90 o 
   8   0   8     1359.96     1243.81     31.73 o 
  10   0   8      384.65      375.21     22.35 o 
  12   0   8     1194.75     1185.65     33.31 o 
  14   0   8    12061.24    11732.11    147.54 o 
  16   0   8     2364.86     2163.92     75.71 o 
  18   0   8     9829.84     9459.83    192.18 o 
  20   0   8      346.49      408.45     35.10 o 
  22   0   8       40.02       31.16     17.47 o 
  24   0   8       63.08       49.58     18.89 o 
  26   0   8       10.30       30.38     19.20 o 
  28   0   8        0.07        9.29     18.10 o 
  30   0   8      310.79      337.15     41.87 o 
 -37   1   8       31.07       14.19     16.13 o 
 -35   1   8       99.98      119.79     21.89 o 
 -33   1   8      140.50      162.29     41.95 o 
 -31   1   8       40.15       35.17     15.43 o 
 -29   1   8      217.15      248.74     23.98 o 
 -27   1   8      652.69      687.79     51.47 o 
 -25   1   8      361.36      324.10     22.94 o 
 -23   1   8       20.40       33.84     14.64 o 
 -21   1   8      116.69       88.19      7.89 o 
 -19   1   8        0.20        1.11      4.36 o 
 -17   1   8     4837.39     4813.74     52.03 o 
 -15   1   8     1496.67     1240.58     24.87 o 
 -13   1   8     5239.01     4846.53     48.97 o 
 -11   1   8     2762.64     2623.45     33.90 o 
  -9   1   8      164.22      160.41      8.06 o 
  -7   1   8     5552.59     4938.58     58.78 o 
  -5   1   8     1532.67     1479.65     25.72 o 
  -3   1   8     1062.10     1050.72     22.67 o 
  -1   1   8    10933.28    11753.77    110.51 o 
   1   1   8     3457.24     3488.00     44.06 o 
   3   1   8     5258.89     5458.07     78.55 o 
   5   1   8      527.70      604.17     16.28 o 
   7   1   8     1025.56     1021.04     52.98 o 
   9   1   8      236.13      226.67     10.75 o 
  11   1   8      730.93      731.24     22.78 o 
  13   1   8     9162.25     8804.86     99.14 o 
  15   1   8       57.92       52.42     10.53 o 
  17   1   8      537.35      533.49     23.58 o 
  19   1   8     2870.38     2850.59     51.76 o 
  21   1   8        6.19       -5.07     10.48 o 
  23   1   8      525.82      573.30     30.77 o 
  25   1   8       37.48       40.33     15.08 o 
  27   1   8       68.30       49.54     25.81 o 
  29   1   8      155.23      148.28     22.65 o 
 -38   2   8       53.90       76.81     28.96 o 
 -36   2   8       15.53        9.61     14.30 o 
 -34   2   8       89.82       84.50     25.50 o 
 -32   2   8       66.37       32.30     17.79 o 
 -30   2   8      119.86      148.15     19.76 o 
 -28   2   8        0.09        9.95     10.59 o 
 -26   2   8       79.63      100.90     16.03 o 
 -22   2   8      366.04      398.87     15.18 o 
 -20   2   8       18.10       18.41      5.53 o 
 -18   2   8      505.26      486.75     15.43 o 
 -16   2   8       73.86      100.01     11.18 o 
 -14   2   8     1055.32     1097.67     22.02 o 
 -12   2   8      263.51      282.30     11.63 o 
 -10   2   8       14.23        8.92      3.48 o 
  -8   2   8      209.07      294.11      9.94 o 
  -6   2   8       53.02       45.58      5.40 o 
  -4   2   8      195.02      232.70     14.61 o 
  -2   2   8     1345.75     1197.91     22.49 o 
   0   2   8      466.60      481.85     16.38 o 
   2   2   8      272.78      229.08      9.85 o 
   4   2   8      316.88      318.71     23.85 o 
   6   2   8      181.95      144.71     13.13 o 
   8   2   8      884.34      899.82     39.11 o 
  10   2   8     4237.33     3964.58    274.50 o 
  12   2   8      560.75      564.23     25.50 o 
  14   2   8     6003.36     5924.74    109.58 o 
  16   2   8       18.96        1.43      8.68 o 
  18   2   8     1360.50     1354.24     49.72 o 
  20   2   8      595.10      588.86     25.58 o 
  22   2   8      246.77      269.07     21.35 o 
  24   2   8      116.73      132.25     15.71 o 
  26   2   8       88.56       78.50     17.45 o 
  28   2   8        1.01        6.20     13.63 o 
  30   2   8       43.43       40.77     23.77 o 
 -37   3   8        0.01       -8.18     19.20 o 
 -35   3   8       90.69      122.75     21.81 o 
 -33   3   8       27.67        8.99     13.56 o 
 -31   3   8       87.90      114.95     19.08 o 
 -29   3   8      166.21      188.49     21.39 o 
 -27   3   8       37.58       38.30      8.21 o 
 -25   3   8       54.51       33.46      8.07 o 
 -23   3   8      195.22      185.94     12.40 o 
 -21   3   8      594.63      560.78     18.66 o 
 -19   3   8       80.32       74.45     17.63 o 
 -17   3   8      280.27      291.55     13.23 o 
 -15   3   8     1019.58     1001.97     23.95 o 
 -13   3   8        7.80       13.50      5.48 o 
 -11   3   8      147.32      121.91     11.77 o 
  -9   3   8      748.78      808.51     19.12 o 
  -7   3   8      948.66      990.07     20.95 o 
  -5   3   8     5142.08     5589.07     55.19 o 
  -3   3   8       75.24       89.95     32.18 o 
  -1   3   8     2674.67     2695.55     41.50 o 
   1   3   8     1706.67     1685.69     37.96 o 
   3   3   8       26.07       30.56      7.91 o 
   5   3   8      429.45      390.68     39.66 o 
   7   3   8     1346.46     1289.06     35.95 o 
   9   3   8     3849.88     3567.75    141.58 o 
  11   3   8     1001.08     1012.88     39.43 o 
  13   3   8     1856.42     1824.17     92.94 o 
  15   3   8      162.72      140.69     14.87 o 
  17   3   8      176.49      195.98     16.72 o 
  19   3   8       50.26       29.77     13.05 o 
  21   3   8      115.68      146.11     16.46 o 
  23   3   8        0.34       -9.25      9.41 o 
  25   3   8      125.79      146.15     17.62 o 
  27   3   8       11.56       24.63     15.46 o 
 -32   4   8      161.37      129.76     21.53 o 
 -30   4   8      227.10      244.44     18.72 o 
 -28   4   8        3.18        9.72      7.53 o 
 -26   4   8       15.65       11.38      6.58 o 
 -24   4   8      110.09      116.65     12.06 o 
 -22   4   8      109.56      104.25     10.84 o 
 -20   4   8      162.48      132.44     11.03 o 
 -18   4   8       90.27      123.28     10.46 o 
 -16   4   8      185.67      174.57     11.42 o 
 -14   4   8     1382.45     1396.49     27.73 o 
 -12   4   8      331.18      335.77     14.04 o 
 -10   4   8     1255.55     1230.22     24.86 o 
  -8   4   8      771.44      753.75     19.19 o 
  -6   4   8      150.12      131.64     14.58 o 
  -4   4   8        2.22       -0.76      4.76 o 
  -2   4   8      152.21      142.64     10.86 o 
   0   4   8       79.72       70.77      8.84 o 
   2   4   8       16.19       23.72      7.04 o 
   4   4   8       43.44       37.29     25.50 o 
   6   4   8       76.99       81.44     12.52 o 
   8   4   8     1621.64     1551.22     42.46 o 
  10   4   8     4003.52     3900.82     73.29 o 
  12   4   8       61.02       72.63     14.97 o 
  14   4   8       34.50       23.29     12.39 o 
  16   4   8      100.78      113.03     17.13 o 
  18   4   8        1.65       -6.37      8.78 o 
  20   4   8       45.41       73.39     14.72 o 
  22   4   8       37.79       45.86     13.60 o 
  24   4   8      746.97      724.53    124.58 o 
  26   4   8       16.21       -0.79     19.36 o 
 -33   5   8        0.50       -0.16     13.38 o 
 -31   5   8       46.67       51.85     17.63 o 
 -29   5   8       58.76       80.12     13.64 o 
 -27   5   8      155.54      156.08     13.81 o 
 -25   5   8        0.33       -3.48      7.61 o 
 -23   5   8       27.41       36.71      8.78 o 
 -21   5   8       76.85       84.83     10.40 o 
 -19   5   8      234.45      207.12     13.65 o 
 -17   5   8      104.17       93.81     10.30 o 
 -15   5   8      516.75      575.23     16.98 o 
 -13   5   8      147.84      145.59     20.93 o 
 -11   5   8       95.98       91.45     13.58 o 
  -9   5   8     2672.01     2572.56     90.34 o 
  -7   5   8     2375.08     2244.45     44.23 o 
  -5   5   8       11.00       10.99     10.68 o 
  -3   5   8      108.99       88.23     25.03 o 
  -1   5   8        6.56        8.77      6.59 o 
   1   5   8      770.37      760.29     26.62 o 
   3   5   8     1233.66     1186.19     30.21 o 
   5   5   8     2280.49     2305.42     50.12 o 
   7   5   8      549.45      561.12     27.47 o 
   9   5   8        0.14       -1.67     11.33 o 
  11   5   8       35.20       46.35     18.42 o 
  13   5   8      372.89      344.74     27.94 o 
  15   5   8      150.83      133.51     19.25 o 
  17   5   8      187.62      179.48     25.03 o 
  19   5   8      833.98      894.02     32.99 o 
  21   5   8      271.63      206.49     38.72 o 
  23   5   8       86.16      107.03     26.44 o 
  25   5   8       20.37       38.41     22.19 o 
 -30   6   8       83.54       87.04     24.08 o 
 -28   6   8       75.62       89.35     24.21 o 
 -26   6   8        1.84        6.99      9.66 o 
 -24   6   8      240.79      194.99     20.60 o 
 -22   6   8       29.94       29.50      9.61 o 
 -20   6   8       34.44       42.40      9.12 o 
 -18   6   8       28.79       11.15     10.97 o 
 -16   6   8       73.67       86.29     12.70 o 
 -14   6   8        0.93       -4.95      7.08 o 
 -12   6   8        3.04        3.47      9.87 o 
 -10   6   8      489.30      461.22     21.80 o 
  -8   6   8       46.41       77.82     12.59 o 
  -6   6   8     1328.78     1381.37     44.39 o 
  -4   6   8       12.86       24.79     12.63 o 
  -2   6   8       20.25       25.15     13.08 o 
   0   6   8        0.15       12.57     25.66 o 
   2   6   8       22.57       30.23      9.93 o 
   4   6   8      359.69      341.90     19.15 o 
   6   6   8      746.72      730.00     26.76 o 
   8   6   8       12.48       -3.38      8.55 o 
  10   6   8      404.31      448.21     23.13 o 
  12   6   8        5.04       12.40     12.90 o 
  14   6   8       17.36       10.77     12.89 o 
  16   6   8       99.28       86.57     18.25 o 
  18   6   8        0.96       13.08     14.83 o 
  20   6   8       48.83       58.55     23.61 o 
  22   6   8        8.78       14.95     19.36 o 
 -27   7   8       13.38       53.29     16.31 o 
 -25   7   8       19.33       28.17     27.23 o 
 -23   7   8        0.75       -5.48     15.03 o 
 -21   7   8        6.25        0.32     10.18 o 
 -19   7   8        0.63        0.26     10.32 o 
 -17   7   8       67.16       76.08     17.52 o 
 -15   7   8       25.53       21.21     10.63 o 
 -13   7   8        5.38      -10.65      8.01 o 
 -11   7   8      158.10      152.62     16.41 o 
  -9   7   8      150.57      145.88     16.00 o 
  -7   7   8        0.89       -6.82     15.64 o 
  -5   7   8      166.96      195.24     21.87 o 
  -3   7   8       52.03       55.55     16.58 o 
  -1   7   8       66.06       77.95     17.52 o 
   1   7   8      390.76      391.59     28.48 o 
   3   7   8      272.40      239.06     24.35 o 
   5   7   8      136.59      111.60     23.52 o 
   7   7   8      127.50      115.81     17.59 o 
   9   7   8       20.78        7.84     16.18 o 
  11   7   8       49.82       23.74     11.24 o 
  13   7   8       11.99       -0.38     11.12 o 
  15   7   8      116.49       77.56     35.18 o 
  17   7   8        8.05       -0.31     19.05 o 
 -22   8   8        1.56        3.05     12.85 o 
 -20   8   8       98.39       81.66     19.50 o 
 -18   8   8        1.14       -4.60     12.43 o 
 -16   8   8       59.29       71.61     23.14 o 
 -14   8   8        3.78       -0.56     18.81 o 
 -12   8   8        8.12        3.88     23.14 o 
 -10   8   8       42.96       35.11     14.92 o 
  -8   8   8       84.76       84.41     15.30 o 
  -6   8   8      148.00      153.72     22.43 o 
  -4   8   8       13.83       16.46     15.66 o 
  -2   8   8      443.34      436.61     69.10 o 
   0   8   8      227.44      212.09     25.32 o 
   2   8   8       10.13        9.92     20.62 o 
   4   8   8        1.28      -13.10     15.58 o 
   6   8   8      135.86      170.00     24.37 o 
   8   8   8      101.29      120.25     30.85 o 
  10   8   8       27.50      -13.22     16.05 o 
  12   8   8      103.34       71.14     24.08 o 
  -9   9   8        4.27       13.06     25.03 o 
  -7   9   8        4.01      -11.02     24.40 o 
  -5   9   8      172.98      227.91     39.03 o 
  -3   9   8       30.41       56.66     27.07 o 
  -1   9   8      223.40      182.58     35.89 o 
   1   9   8        0.01        8.50     25.81 o 
 -37   1   9      249.31      297.47     77.83 o 
 -35   1   9      518.34      585.60     53.20 o 
 -33   1   9      183.63      223.83     25.15 o 
 -31   1   9        0.07      -13.65     11.95 o 
 -29   1   9      132.75      109.43     18.22 o 
 -27   1   9        1.41       -8.29      9.74 o 
 -25   1   9      634.10      622.51     23.48 o 
 -23   1   9      200.18      215.19     14.76 o 
 -21   1   9      152.40      148.31     12.24 o 
 -19   1   9      698.06      757.13     18.63 o 
 -17   1   9     2861.19     2682.14     36.44 o 
 -15   1   9      364.93      354.96     15.40 o 
 -13   1   9     2234.31     2031.65     35.52 o 
 -11   1   9        4.17        3.35      3.68 o 
  -9   1   9      235.65      162.01      8.67 o 
  -7   1   9      943.55      905.07     22.20 o 
  -5   1   9      401.91      370.09     13.70 o 
  -3   1   9     1041.55     1073.82     22.52 o 
  -1   1   9     1884.13     1946.50     26.82 o 
   1   1   9        0.99       -0.96      5.79 o 
   3   1   9      353.35      365.77     13.66 o 
   5   1   9     2571.31     2653.64     43.88 o 
   7   1   9      820.20      930.52     26.97 o 
   9   1   9     7051.71     6610.43     79.98 o 
  11   1   9     4227.33     4210.08     60.88 o 
  13   1   9     2220.47     2150.69     42.26 o 
  15   1   9     1208.79     1200.62     32.31 o 
  17   1   9        3.74        3.31      8.18 o 
  19   1   9        0.08        2.17     10.19 o 
  21   1   9       11.28       18.32     12.70 o 
  23   1   9       14.23       13.39     12.20 o 
  25   1   9       46.23       60.72     16.41 o 
  27   1   9      173.42      172.79     23.91 o 
  29   1   9        2.06        4.28     15.20 o 
 -36   2   9      286.18      296.81     47.06 o 
 -34   2   9      143.77      236.14     26.37 o 
 -32   2   9      112.26      123.47     20.34 o 
 -30   2   9      182.41      235.66     23.65 o 
 -28   2   9      339.78      370.03     26.76 o 
 -26   2   9      337.86      322.08     18.72 o 
 -24   2   9     1610.95     1380.46     34.35 o 
 -22   2   9       21.50       28.22      7.14 o 
 -20   2   9     1048.10      978.10     29.33 o 
 -18   2   9      274.25      218.90     15.58 o 
 -16   2   9      941.92      986.37     23.11 o 
 -14   2   9       32.05       32.18      6.47 o 
 -12   2   9       51.68       78.01      9.00 o 
 -10   2   9       41.27       47.88      8.04 o 
  -8   2   9      326.34      335.79     11.55 o 
  -6   2   9       94.46       60.75      6.20 o 
  -4   2   9     1864.32     1700.26     25.97 o 
  -2   2   9     3670.61     3492.23     45.23 o 
   0   2   9       31.29       20.33      6.61 o 
   2   2   9      466.71      463.53     21.48 o 
   4   2   9     1806.53     1824.75    143.31 o 
   6   2   9      983.70     1002.97     45.80 o 
   8   2   9       11.31       21.14      9.19 o 
  10   2   9       22.26       10.88      9.44 o 
  12   2   9       41.26       23.18      9.10 o 
  14   2   9     3255.09     3111.53     54.05 o 
  16   2   9      455.60      438.86     21.42 o 
  18   2   9       63.34       44.51     17.56 o 
  20   2   9      243.91      268.29     23.39 o 
  22   2   9      182.72      162.74     17.39 o 
  24   2   9        7.64       -9.13     15.58 o 
  26   2   9       55.28       36.33     16.08 o 
  28   2   9      197.84      209.12     26.20 o 
 -35   3   9        2.18       -2.24     12.37 o 
 -33   3   9       16.80       22.03     14.98 o 
 -31   3   9      711.78      697.31     36.22 o 
 -29   3   9       24.23       10.87     12.61 o 
 -27   3   9       36.15       29.18      7.86 o 
 -25   3   9        0.58       -3.64      5.50 o 
 -23   3   9      483.94      467.67     17.67 o 
 -21   3   9        1.70       -1.54      6.02 o 
 -19   3   9      190.41      186.35     11.94 o 
 -17   3   9      916.33      918.19     22.51 o 
 -15   3   9      379.18      358.45     14.46 o 
 -13   3   9      831.53      818.87     20.60 o 
 -11   3   9     2756.44     2610.19     49.63 o 
  -9   3   9     1213.14     1225.48     28.16 o 
  -7   3   9      623.45      597.12     15.06 o 
  -5   3   9      677.91      606.72     18.31 o 
  -3   3   9     2228.35     2039.47     35.55 o 
  -1   3   9      447.12      400.26     18.95 o 
   1   3   9      174.51      163.69     13.80 o 
   3   3   9      935.85      928.22     39.27 o 
   5   3   9      257.49      214.17     16.28 o 
   7   3   9      328.80      323.58     20.03 o 
   9   3   9      158.28      124.10     23.77 o 
  11   3   9      220.77      226.37     19.54 o 
  13   3   9      420.82      428.80     25.81 o 
  15   3   9      223.89      238.73     30.23 o 
  17   3   9     2780.68     2753.70    115.71 o 
  19   3   9       44.98       41.06     12.09 o 
  21   3   9       38.21       24.94     11.50 o 
  23   3   9      336.27      335.12     35.99 o 
  25   3   9       46.28       47.37     13.74 o 
  27   3   9        5.97        7.99     14.58 o 
 -34   4   9       74.79       57.45     25.50 o 
 -32   4   9      164.43      187.68     24.47 o 
 -30   4   9       11.14        7.04      8.43 o 
 -28   4   9      182.80      176.11     14.16 o 
 -26   4   9      128.25      100.18     11.43 o 
 -24   4   9       71.10       68.31      9.86 o 
 -22   4   9       12.49       19.63      7.27 o 
 -20   4   9      328.96      304.14     15.12 o 
 -18   4   9       39.15       38.07      7.73 o 
 -16   4   9       78.54       71.32      9.12 o 
 -14   4   9        1.03        0.34      5.09 o 
 -12   4   9      290.61      312.13     14.23 o 
 -10   4   9     1110.97     1015.81     34.41 o 
  -8   4   9      275.41      284.58     20.63 o 
  -6   4   9      918.13      906.13     32.50 o 
  -4   4   9      237.68      265.21     23.30 o 
  -2   4   9      120.78      118.08     10.75 o 
   0   4   9       80.78      110.76     11.60 o 
   2   4   9      294.48      295.13     16.10 o 
   4   4   9       52.77       48.61     13.14 o 
   6   4   9       58.13       70.56     12.90 o 
   8   4   9     1597.63     1629.51     45.05 o 
  10   4   9      367.44      390.52     24.85 o 
  12   4   9      440.40      412.58     26.15 o 
  14   4   9        4.87       11.07     11.80 o 
  16   4   9       85.11       76.31     16.24 o 
  18   4   9      158.43      142.32     16.79 o 
  20   4   9       32.80       30.38     14.54 o 
  22   4   9        6.60       24.71     14.76 o 
  24   4   9       50.45       72.33     22.11 o 
 -31   5   9       16.10       32.25     13.00 o 
 -29   5   9       72.73       94.53     12.79 o 
 -27   5   9      150.40      152.73     14.05 o 
 -25   5   9       76.04       80.41     11.16 o 
 -23   5   9        4.61       -6.84      6.61 o 
 -21   5   9        0.06        2.06      6.70 o 
 -19   5   9      117.11      105.71     11.13 o 
 -17   5   9      250.15      195.44     13.03 o 
 -15   5   9       39.69       22.35      8.23 o 
 -13   5   9       74.63       76.46     11.32 o 
 -11   5   9      179.49      168.99     14.89 o 
  -9   5   9      358.38      341.61     23.73 o 
  -7   5   9      626.80      612.98     29.79 o 
  -5   5   9      172.99      175.23     18.82 o 
  -3   5   9      135.39      138.52     17.64 o 
  -1   5   9       52.46       50.56      9.38 o 
   1   5   9      150.18      141.06     15.65 o 
   3   5   9      213.07      182.67     17.53 o 
   5   5   9      156.18      165.32     20.60 o 
   7   5   9       15.21       15.72     10.53 o 
   9   5   9      455.53      407.19     25.14 o 
  11   5   9      246.93      164.05     36.75 o 
  13   5   9       80.01       70.27     15.95 o 
  15   5   9       62.76       60.89     16.67 o 
  17   5   9       98.19       89.66     19.25 o 
  19   5   9        8.39       15.03     11.51 o 
  21   5   9      133.92       78.46     18.90 o 
  23   5   9        0.29        2.83     17.16 o 
 -30   6   9        1.61        9.84     11.76 o 
 -28   6   9      106.55      118.33     22.44 o 
 -26   6   9       79.89       73.05     15.98 o 
 -24   6   9       10.39        8.64      7.87 o 
 -22   6   9       23.68       22.02     12.86 o 
 -20   6   9       29.87       37.41     10.67 o 
 -18   6   9      117.93      117.79     14.30 o 
 -16   6   9       63.77       76.82     12.99 o 
 -14   6   9        0.65        2.49      8.43 o 
 -12   6   9        0.53       -7.93      7.55 o 
 -10   6   9      417.89      444.08     22.03 o 
  -8   6   9       49.42       79.14     16.72 o 
  -6   6   9      880.53      849.33     36.52 o 
  -4   6   9      246.46      284.54     48.87 o 
  -2   6   9        6.72      -12.99     10.91 o 
   0   6   9        0.13       -5.42     10.49 o 
   2   6   9        1.02       -3.29      8.04 o 
   4   6   9      242.14      227.78     17.09 o 
   6   6   9       35.81       17.98     10.53 o 
   8   6   9      649.20      568.61     24.98 o 
  10   6   9        5.30        0.05      9.58 o 
  12   6   9      287.61      252.84     20.05 o 
  14   6   9        1.54      -16.42     12.17 o 
  16   6   9       49.84       76.31     19.25 o 
  18   6   9        5.22      -21.72     14.48 o 
  20   6   9       79.32       93.97     27.07 o 
 -25   7   9      143.08      144.23     23.30 o 
 -23   7   9       75.23      105.58     19.80 o 
 -21   7   9       58.66       67.55     16.98 o 
 -19   7   9        6.23       15.90     10.18 o 
 -17   7   9       15.70        7.05      9.58 o 
 -15   7   9        3.18       14.56      9.89 o 
 -13   7   9       15.51        4.56      8.69 o 
 -11   7   9       11.22        3.20      9.92 o 
  -9   7   9      153.73      117.04     20.27 o 
  -7   7   9        1.45      -13.99     20.62 o 
  -5   7   9      369.49      358.16     45.33 o 
  -3   7   9      241.14      257.23     30.61 o 
  -1   7   9        5.15      -11.61     12.69 o 
   1   7   9       21.02       28.42     15.77 o 
   3   7   9      488.24      465.44     45.57 o 
   5   7   9        1.57       10.29     14.74 o 
   7   7   9       60.54       39.02     13.00 o 
   9   7   9       26.12       30.68     12.21 o 
  11   7   9       11.68       20.02     12.76 o 
  13   7   9       46.23       47.22     15.65 o 
  15   7   9        0.87       -9.38     12.71 o 
 -20   8   9        8.82       25.17     17.00 o 
 -18   8   9        5.62       -7.55     18.10 o 
 -16   8   9        4.87       23.29     22.04 o 
 -14   8   9        9.40       12.39     13.46 o 
 -12   8   9        2.39        2.92     11.05 o 
 -10   8   9        1.56       -5.40     14.58 o 
  -8   8   9       15.18        8.93     22.27 o 
  -6   8   9       39.81       23.76     16.42 o 
  -4   8   9       34.67       65.67     19.74 o 
  -2   8   9       61.62       59.43     19.09 o 
   0   8   9       29.93       36.08     17.36 o 
   2   8   9        3.42       -1.32     15.25 o 
   4   8   9      219.26      185.73     35.41 o 
   6   8   9        0.06       -8.03     20.30 o 
   8   8   9       42.49       70.51     27.23 o 
 -36   0  10      116.64      165.90     34.94 o 
 -34   0  10       20.23      -20.93     17.31 o 
 -32   0  10       18.16        8.18     19.83 o 
 -30   0  10       74.03      125.60     27.86 o 
 -28   0  10      852.17      704.67     49.27 o 
 -26   0  10      887.85      753.15     49.27 o 
 -24   0  10     3137.76     3176.62     99.48 o 
 -22   0  10     4274.85     3832.03    107.66 o 
 -20   0  10     1624.12     1592.56     63.75 o 
 -18   0  10       22.53       53.36     16.21 o 
 -16   0  10     1021.78     1022.46     46.43 o 
 -14   0  10        0.32      143.69     24.95 o 
 -12   0  10       32.45       76.34     10.06 o 
 -10   0  10     3393.75     3381.44     58.06 o 
  -8   0  10     1801.23     1517.87     36.09 o 
  -6   0  10      927.55      781.96     37.15 o 
  -4   0  10        7.16       77.44     15.27 o 
  -2   0  10      269.24      350.37     23.14 o 
   0   0  10     2112.67     2007.59     42.39 o 
   2   0  10     6679.84     6245.29     88.90 o 
   4   0  10     1156.21     1184.96     32.70 o 
   6   0  10      887.13     1036.91     31.07 o 
   8   0  10     3003.26     3111.65     58.83 o 
  10   0  10     2621.68     2741.19     55.53 o 
  12   0  10       57.53      128.75     24.08 o 
  14   0  10      196.61      207.29     28.96 o 
  16   0  10        4.66        0.47     13.69 o 
  18   0  10      120.27      164.32     28.49 o 
  20   0  10        0.10       -7.24     14.80 o 
  22   0  10        3.50       14.48     16.68 o 
  24   0  10      165.79      189.67     33.53 o 
  26   0  10      227.60      268.68     39.82 o 
 -35   1  10        0.02       24.91     15.80 o 
 -33   1  10       28.16       30.27     16.02 o 
 -31   1  10      127.30      125.09     20.25 o 
 -29   1  10       65.77       42.72     14.63 o 
 -27   1  10        4.32        5.36     10.81 o 
 -25   1  10      162.46      216.43     20.95 o 
 -23   1  10       21.94       44.27      9.92 o 
 -21   1  10     1759.11     1783.69     37.06 o 
 -19   1  10     1316.60     1305.39     30.49 o 
 -17   1  10       78.85      153.45     11.66 o 
 -15   1  10      526.52      507.35     18.40 o 
 -13   1  10     2673.15     2606.22     42.69 o 
 -11   1  10      275.51      307.75     11.72 o 
  -9   1  10      497.48      502.68     14.53 o 
  -7   1  10      845.02      789.72     17.93 o 
  -5   1  10      327.22      322.04     18.18 o 
  -3   1  10     1449.51     1570.85     29.30 o 
  -1   1  10      436.59      437.97     15.22 o 
   1   1  10      459.52      542.90     16.98 o 
   3   1  10      528.93      561.81     17.69 o 
   5   1  10     1547.55     1516.43     59.26 o 
   7   1  10     1015.70      982.62     26.80 o 
   9   1  10      910.05      941.20     27.10 o 
  11   1  10      599.18      609.20     23.10 o 
  13   1  10      817.10      793.76     42.07 o 
  15   1  10       74.07       71.16     11.75 o 
  17   1  10       11.49       20.02     16.13 o 
  19   1  10      383.02      352.65     27.21 o 
  21   1  10       23.42        0.59     11.29 o 
  23   1  10      156.04      163.95     22.58 o 
  25   1  10        0.56       18.81     14.63 o 
  27   1  10        2.37      -18.15     14.57 o 
 -36   2  10        0.30       11.02     22.35 o 
 -34   2  10       65.94       51.42     32.35 o 
 -32   2  10       11.26        3.06     12.19 o 
 -30   2  10      325.96      356.19     32.27 o 
 -28   2  10       23.46       27.52     10.20 o 
 -26   2  10      203.68      179.64     15.48 o 
 -24   2  10       38.29       68.40     11.16 o 
 -22   2  10       29.28       20.72      7.86 o 
 -20   2  10      162.12      135.20     10.52 o 
 -18   2  10      117.82       95.93      9.28 o 
 -16   2  10      108.44      104.04     10.92 o 
 -14   2  10      132.44      139.83     11.76 o 
 -12   2  10      195.19      167.81     12.10 o 
 -10   2  10      234.44      289.90     17.43 o 
  -8   2  10        9.92       11.23      4.48 o 
  -6   2  10      685.83      770.72     16.26 o 
  -4   2  10       44.99       58.26      7.57 o 
  -2   2  10     2136.94     2155.10     69.26 o 
   0   2  10       51.92       34.61      8.54 o 
   2   2  10       72.46       89.83     11.79 o 
   4   2  10        7.71        6.73      7.44 o 
   6   2  10        2.85       13.77      9.99 o 
   8   2  10      350.07      341.09     20.83 o 
  10   2  10       63.37       58.30     11.30 o 
  12   2  10      803.82      804.70     27.31 o 
  14   2  10       67.04       39.95     10.22 o 
  16   2  10       25.22       14.47     10.43 o 
  18   2  10       77.03       65.12     12.69 o 
  20   2  10       81.63       67.85     13.75 o 
  22   2  10       49.69       47.52     23.45 o 
  24   2  10        0.35       -5.50     12.18 o 
  26   2  10      113.23      144.33     24.08 o 
 -35   3  10       15.49      -25.73     17.16 o 
 -33   3  10      286.63      300.18     38.41 o 
 -31   3  10       42.87       34.73     15.39 o 
 -29   3  10       27.05       50.54     11.98 o 
 -27   3  10      265.90      264.79     18.75 o 
 -25   3  10       40.81       40.01      8.28 o 
 -23   3  10        4.55       39.75      8.17 o 
 -21   3  10      394.66      424.54     17.05 o 
 -19   3  10      435.99      491.28     17.74 o 
 -17   3  10      264.63      259.96     13.64 o 
 -15   3  10      534.86      541.34     17.93 o 
 -13   3  10      154.55      150.77     17.32 o 
 -11   3  10      687.33      670.06     22.30 o 
  -9   3  10     1510.36     1460.66     34.62 o 
  -7   3  10     1495.54     1558.89     42.09 o 
  -5   3  10      159.81      169.54     11.54 o 
  -3   3  10       40.39       83.35      9.36 o 
  -1   3  10       74.10       81.25     11.41 o 
   1   3  10      460.87      426.29     40.37 o 
   3   3  10       73.95       79.66     12.33 o 
   5   3  10       29.10       33.49     10.24 o 
   7   3  10     2241.21     2123.70     50.44 o 
   9   3  10      183.53      215.84     18.95 o 
  11   3  10      854.86      779.81     32.85 o 
  13   3  10      151.30      154.14     15.87 o 
  15   3  10        0.05        8.66      9.78 o 
  17   3  10       39.10       36.90     11.93 o 
  19   3  10        1.24       12.24     10.99 o 
  21   3  10        6.08        1.96     11.02 o 
  23   3  10       11.83       12.32     14.98 o 
  25   3  10        4.50       27.57     23.45 o 
 -34   4  10        2.07        3.46     20.15 o 
 -32   4  10       13.53       17.85     15.58 o 
 -30   4  10      711.34      757.85     30.69 o 
 -28   4  10      310.10      338.99     35.21 o 
 -26   4  10       59.12       59.31      9.74 o 
 -24   4  10      561.91      517.68     19.94 o 
 -22   4  10      346.70      353.38     18.63 o 
 -20   4  10      659.41      658.33     21.14 o 
 -18   4  10       74.22       68.81     16.90 o 
 -16   4  10      177.80      212.29     13.27 o 
 -14   4  10      827.15      826.40     22.68 o 
 -12   4  10      238.95      239.85     19.47 o 
 -10   4  10      179.92      236.87     19.90 o 
  -8   4  10      609.50      581.63     50.76 o 
  -6   4  10      337.83      375.43     29.59 o 
  -4   4  10       94.18      108.82     24.40 o 
  -2   4  10     1569.87     1486.03     32.86 o 
   0   4  10      738.28      803.82     37.43 o 
   2   4  10       21.19       41.95     21.09 o 
   4   4  10       58.35       72.70     13.15 o 
   6   4  10      304.07      309.99     21.61 o 
   8   4  10       82.05       84.29     14.83 o 
  10   4  10      233.37      235.18     21.15 o 
  12   4  10        7.48       26.55     12.69 o 
  14   4  10       37.45       44.29     14.79 o 
  16   4  10      872.74      886.61     32.24 o 
  18   4  10      144.17      180.59     18.84 o 
  20   4  10        0.54        7.48     13.37 o 
  22   4  10      172.35      220.84     21.09 o 
 -31   5  10       94.05      104.23     13.57 o 
 -29   5  10       91.21      110.31     13.47 o 
 -27   5  10      136.84      161.06     14.47 o 
 -25   5  10        2.31        2.82      7.53 o 
 -23   5  10      187.91      200.98     21.31 o 
 -21   5  10        0.64       -1.63      6.36 o 
 -19   5  10       26.14       20.29      9.42 o 
 -17   5  10       24.90       13.80      7.23 o 
 -15   5  10       10.24       21.92      9.55 o 
 -13   5  10      385.05      426.13     21.23 o 
 -11   5  10     1229.61     1165.12     55.56 o 
  -9   5  10        2.78       12.80     15.03 o 
  -7   5  10     1222.15     1193.20     41.38 o 
  -5   5  10      204.47      232.78     21.47 o 
  -3   5  10      706.60      692.97     32.35 o 
  -1   5  10      107.96      129.53     18.44 o 
   1   5  10      235.38      238.80     24.79 o 
   3   5  10       14.45       18.26      9.28 o 
   5   5  10      270.72      278.70     18.16 o 
   7   5  10       32.47       37.79     12.53 o 
   9   5  10       36.02       47.58     13.66 o 
  11   5  10      133.91      103.57     17.92 o 
  13   5  10      254.33      273.53     77.36 o 
  15   5  10      457.95      441.18     29.89 o 
  17   5  10       12.02       26.53     12.43 o 
  19   5  10       53.36       65.33     17.81 o 
  21   5  10      103.11      118.37     21.31 o 
 -30   6  10       26.20       29.41     14.42 o 
 -28   6  10        3.66       -1.71      9.08 o 
 -26   6  10      185.11      202.65     20.94 o 
 -24   6  10       14.61        3.08     15.30 o 
 -22   6  10       24.96       22.45     10.21 o 
 -20   6  10       76.96       59.94     20.47 o 
 -18   6  10       89.20       92.91     16.22 o 
 -16   6  10       13.51        2.95      8.45 o 
 -14   6  10       29.56       38.33     11.11 o 
 -12   6  10        8.75       13.54     11.91 o 
 -10   6  10      172.70      194.96     21.62 o 
  -8   6  10        7.10        1.35     11.19 o 
  -6   6  10       20.72       19.90     14.00 o 
  -4   6  10        5.04      -12.45     12.01 o 
  -2   6  10      118.55      159.10     20.95 o 
   0   6  10      161.85      191.57     21.84 o 
   2   6  10      202.30      256.09     24.82 o 
   4   6  10        0.09        1.27      9.18 o 
   6   6  10       80.95       66.87     13.79 o 
   8   6  10       14.46        0.85     10.59 o 
  10   6  10       66.82       74.06     14.32 o 
  12   6  10       51.58       66.27     14.71 o 
  14   6  10        0.81      -13.06     16.05 o 
  16   6  10        0.07        8.66     17.00 o 
  18   6  10        1.64        4.49     14.45 o 
 -25   7  10       32.53       24.71     14.32 o 
 -23   7  10       56.65       69.95     23.61 o 
 -21   7  10        4.46        7.52      9.79 o 
 -19   7  10       32.33       35.70     11.93 o 
 -17   7  10        2.08        3.96      9.73 o 
 -15   7  10       76.12      112.02     16.03 o 
 -13   7  10       43.98       42.29     12.42 o 
 -11   7  10       15.42        9.83     13.90 o 
  -9   7  10       23.03       22.10     16.53 o 
  -7   7  10      230.71      195.19     59.02 o 
  -5   7  10        0.06       34.30     27.31 o 
  -3   7  10      101.77      109.48     20.25 o 
  -1   7  10       25.34        7.85     14.49 o 
   1   7  10        1.98       22.90     15.37 o 
   3   7  10       65.06       71.23     30.46 o 
   5   7  10       42.47       24.60     25.73 o 
   7   7  10        0.05       -2.31     10.69 o 
   9   7  10        2.00       -1.28     11.79 o 
  11   7  10       33.36       54.85     16.77 o 
  13   7  10        1.70       10.72     13.82 o 
 -18   8  10        3.58       -1.44     12.39 o 
 -16   8  10      122.78      144.02     23.51 o 
 -14   8  10        0.97       -0.30     10.11 o 
 -12   8  10        2.07       -1.12     15.46 o 
 -10   8  10        1.00       22.34     16.93 o 
  -8   8  10       13.62       16.32     16.51 o 
  -6   8  10       71.86       77.48     20.34 o 
  -4   8  10        0.03      -16.36     14.24 o 
  -2   8  10        5.76       -2.26     16.24 o 
   0   8  10        6.24        7.08     22.67 o 
   2   8  10        0.25        0.00     19.67 o 
   4   8  10        7.72        4.41     22.35 o 
   6   8  10        7.96       -1.89     21.09 o 
 -35   1  11       45.41       29.65     15.75 o 
 -33   1  11       21.09       12.20     14.33 o 
 -31   1  11      282.64      259.72     29.75 o 
 -29   1  11      402.91      448.24     30.10 o 
 -27   1  11      459.80      339.02     26.47 o 
 -25   1  11       43.95       27.41     13.77 o 
 -23   1  11     1177.69     1009.67     38.41 o 
 -21   1  11        0.80        0.83      7.00 o 
 -19   1  11        0.50        3.68      7.06 o 
 -17   1  11     2724.20     2577.71     44.81 o 
 -15   1  11      352.24      322.67     16.59 o 
 -13   1  11     2297.88     2291.54     50.05 o 
 -11   1  11      153.50      178.52     12.55 o 
  -9   1  11       10.20        3.03      4.41 o 
  -7   1  11     1249.26     1204.48     23.50 o 
  -5   1  11      219.01      289.95     18.99 o 
  -3   1  11     1124.57     1032.55     24.70 o 
  -1   1  11      330.75      298.50     14.07 o 
   1   1  11        3.34        7.28      5.55 o 
   3   1  11       33.05       52.99     19.12 o 
   5   1  11      372.68      376.48     17.57 o 
   7   1  11      738.67      707.04     25.41 o 
   9   1  11      666.25      682.14     29.64 o 
  11   1  11     1337.10     1317.80     34.03 o 
  13   1  11        5.43       22.52     11.67 o 
  15   1  11      237.94      200.61     21.67 o 
  17   1  11        9.86       34.07     13.68 o 
  19   1  11       18.02       22.17     16.61 o 
  21   1  11       34.87       22.87     16.68 o 
  23   1  11       24.72       22.72     27.31 o 
  25   1  11       14.70       21.14     15.93 o 
 -34   2  11        7.40       -3.90     12.10 o 
 -32   2  11      388.34      383.06     30.32 o 
 -30   2  11      230.04      164.39     21.95 o 
 -28   2  11      637.20      675.67     35.00 o 
 -26   2  11     1067.47      998.05     31.10 o 
 -24   2  11     1492.01     1346.82     35.14 o 
 -22   2  11      113.54      108.08     12.88 o 
 -20   2  11     1958.36     1893.76     40.28 o 
 -18   2  11      820.91      806.81     25.77 o 
 -16   2  11      750.44      688.15     29.64 o 
 -14   2  11     2264.53     2109.54     81.01 o 
 -12   2  11     4585.17     4543.34     76.49 o 
 -10   2  11     2820.22     2881.30     62.97 o 
  -8   2  11     3654.31     3515.78     43.77 o 
  -6   2  11      110.62      107.65      8.46 o 
  -4   2  11      662.02      593.48     23.70 o 
  -2   2  11     1388.22     1387.76     36.52 o 
   0   2  11       21.29        6.38      6.76 o 
   2   2  11     1142.64     1108.87     34.08 o 
   4   2  11      980.77      875.79     31.01 o 
   6   2  11     1270.09     1308.50     38.95 o 
   8   2  11       25.05       14.73     10.37 o 
  10   2  11     1560.28     1517.79     37.41 o 
  12   2  11       10.28        8.40      8.68 o 
  14   2  11       66.96       73.19     17.03 o 
  16   2  11      197.72      215.37     18.41 o 
  18   2  11       49.11       40.34     21.80 o 
  20   2  11       30.69       11.68     13.52 o 
  22   2  11        0.10       -2.73     14.02 o 
  24   2  11        0.72        6.74     28.49 o 
 -33   3  11       27.93       24.88     14.55 o 
 -31   3  11       52.71       41.90     18.50 o 
 -29   3  11        3.83        3.61      9.36 o 
 -27   3  11      325.27      333.76     20.94 o 
 -25   3  11        0.38       -2.78      8.48 o 
 -23   3  11       40.82       49.97     10.81 o 
 -21   3  11      141.82      131.05     11.43 o 
 -19   3  11       33.17       21.07      7.21 o 
 -17   3  11      653.13      584.14     22.71 o 
 -15   3  11      793.11      854.56     39.24 o 
 -13   3  11     1365.33     1357.26     58.43 o 
 -11   3  11     1207.33     1060.11     30.02 o 
  -9   3  11     5042.11     4754.30    216.90 o 
  -7   3  11       10.29        5.34     10.33 o 
  -5   3  11       65.64       68.45      9.17 o 
  -3   3  11      213.56      204.44     13.83 o 
  -1   3  11       32.94       38.81      9.78 o 
   1   3  11       69.99       78.74     12.34 o 
   3   3  11      966.04      977.41     33.50 o 
   5   3  11        0.81       -4.79      8.76 o 
   7   3  11       33.17       25.76     11.50 o 
   9   3  11      343.48      357.14     24.63 o 
  11   3  11       32.62       30.01     12.66 o 
  13   3  11      385.82      403.09     21.96 o 
  15   3  11       86.57      107.56     18.35 o 
  17   3  11      365.70      368.13     23.37 o 
  19   3  11       92.83       93.05     18.25 o 
  21   3  11       20.78       25.65     12.88 o 
  23   3  11        0.01       -3.66     14.02 o 
 -32   4  11       20.53       13.33     11.24 o 
 -30   4  11       10.72        9.71     17.87 o 
 -28   4  11        8.63        2.00      9.93 o 
 -26   4  11        0.23       -3.80      6.80 o 
 -24   4  11       85.71       53.10     10.01 o 
 -22   4  11        9.24        6.86      9.29 o 
 -20   4  11       75.93       78.37     10.47 o 
 -18   4  11       81.94       57.17      9.21 o 
 -16   4  11       23.25       39.73      9.61 o 
 -14   4  11      583.91      600.21     30.25 o 
 -12   4  11     2379.92     2350.89    129.93 o 
 -10   4  11       44.35       46.85     13.56 o 
  -8   4  11     1233.74     1219.90     41.05 o 
  -6   4  11      121.29      110.55     16.82 o 
  -4   4  11     2999.85     3124.77     68.34 o 
  -2   4  11       58.19       50.20      9.62 o 
   0   4  11       99.29      114.83     12.11 o 
   2   4  11      260.97      217.41     18.44 o 
   4   4  11      204.11      206.85     18.79 o 
   6   4  11      328.12      275.60     21.71 o 
   8   4  11       16.51       15.64     11.76 o 
  10   4  11      130.45       93.97     17.06 o 
  12   4  11        4.41       -5.88     14.87 o 
  14   4  11      175.85      187.64     18.80 o 
  16   4  11        5.24       16.34     19.26 o 
  18   4  11       32.83       34.07     13.05 o 
  20   4  11      137.35      159.30     19.14 o 
 -31   5  11       11.53       23.21     19.36 o 
 -29   5  11      339.14      417.17     21.88 o 
 -27   5  11       23.12       19.53      9.30 o 
 -25   5  11        0.07        6.62      7.44 o 
 -23   5  11       32.03       32.78      8.98 o 
 -21   5  11        0.61       -6.12      7.56 o 
 -19   5  11       25.61       38.76     10.70 o 
 -17   5  11      280.69      301.63     16.82 o 
 -15   5  11        0.18        3.57     11.40 o 
 -13   5  11       57.61       54.73     14.93 o 
 -11   5  11      320.02      347.89     32.27 o 
  -9   5  11      117.42      138.83     19.20 o 
  -7   5  11        7.83       -4.56     11.10 o 
  -5   5  11       48.11       26.14     18.34 o 
  -3   5  11        7.47       15.50     12.45 o 
  -1   5  11       16.52        9.07     11.91 o 
   1   5  11       89.38      121.51     13.75 o 
   3   5  11       16.55       22.50     10.06 o 
   5   5  11      224.88      247.74     18.58 o 
   7   5  11       26.32       32.00     13.30 o 
   9   5  11        0.02      -11.46     10.70 o 
  11   5  11       35.56        0.67     18.73 o 
  13   5  11        2.04        6.42     32.82 o 
  15   5  11       12.06       10.47     19.28 o 
  17   5  11        5.35       -7.60     12.82 o 
  19   5  11        5.47       11.38     24.79 o 
 -28   6  11       91.37      102.48     20.52 o 
 -26   6  11      145.24      170.22     23.58 o 
 -24   6  11      304.24      279.54     18.04 o 
 -22   6  11       43.32       75.21     13.51 o 
 -20   6  11      456.56      488.21     24.82 o 
 -18   6  11      804.30      901.52     32.53 o 
 -16   6  11      120.54      137.72     24.23 o 
 -14   6  11      767.64      803.98     97.90 o 
 -12   6  11       11.83        6.58     12.76 o 
 -10   6  11       78.66       94.90     17.91 o 
  -8   6  11      735.71      723.42     86.41 o 
  -6   6  11      155.14      127.57     20.27 o 
  -4   6  11      607.10      697.11     79.33 o 
  -2   6  11        2.95       -4.93     12.97 o 
   0   6  11      201.76      219.73     23.82 o 
   2   6  11       72.69       75.40     26.99 o 
   4   6  11      309.73      294.08     26.57 o 
   6   6  11      124.55      133.57     16.09 o 
   8   6  11       27.46       31.05     11.68 o 
  10   6  11       18.68       30.93     12.32 o 
  12   6  11       52.35       43.35     15.48 o 
  14   6  11       26.40        1.73     17.79 o 
 -23   7  11       11.53       11.43     11.71 o 
 -21   7  11       17.32       12.34     11.06 o 
 -19   7  11       24.62       29.84     12.13 o 
 -17   7  11      294.21      274.01     24.45 o 
 -15   7  11        4.81       -3.82     13.94 o 
 -13   7  11       10.47       30.26     15.65 o 
 -11   7  11       49.62       52.09     18.15 o 
  -9   7  11      180.95      171.37     25.97 o 
  -7   7  11       27.25        4.56     15.14 o 
  -5   7  11        1.18        9.16     19.67 o 
  -3   7  11       43.36       56.42     18.64 o 
  -1   7  11        9.65       15.46     15.47 o 
   1   7  11       11.90        3.90     15.43 o 
   3   7  11      109.51       92.14     20.15 o 
   5   7  11        0.47       -3.93     18.89 o 
   7   7  11       26.03       11.80     22.04 o 
   9   7  11        3.12       -2.21     12.97 o 
  11   7  11       78.49       92.53     18.77 o 
 -14   8  11        4.23      -34.31     24.40 o 
 -12   8  11       17.30       -4.09     25.66 o 
 -10   8  11       85.92       68.00     28.65 o 
  -8   8  11       89.16      126.55     32.90 o 
  -6   8  11        2.31       -4.09     22.04 o 
  -4   8  11        4.67       -4.88     21.72 o 
  -2   8  11       21.66       55.40     27.86 o 
   0   8  11        7.59       31.01     25.03 o 
   2   8  11       30.64       42.81     28.33 o 
 -34   0  12      211.40      178.18     35.73 o 
 -32   0  12      130.06       98.85     27.86 o 
 -30   0  12     1198.96     1076.61     63.75 o 
 -28   0  12      147.88      104.04     25.34 o 
 -26   0  12      813.34      747.49     50.53 o 
 -24   0  12     2149.87     2130.87     83.58 o 
 -22   0  12       16.64        4.56     12.43 o 
 -20   0  12        7.59       -0.63     11.33 o 
 -18   0  12       54.86       98.85     21.56 o 
 -16   0  12     9797.27     9368.38    189.51 o 
 -14   0  12    11269.78    10661.88    206.66 o 
 -12   0  12      854.02      842.11     49.34 o 
 -10   0  12    36073.98    35196.75    377.28 o 
  -8   0  12     7853.72     7639.04    156.45 o 
  -6   0  12     2676.25     2592.99     77.13 o 
  -2   0  12     2156.25     2020.00     55.01 o 
   0   0  12     1131.63     1276.59    141.03 o 
   2   0  12      449.66      560.12     81.30 o 
   4   0  12      768.17      796.55     29.78 o 
   6   0  12      104.63      121.20     23.61 o 
   8   0  12      943.52      851.37     49.74 o 
  10   0  12      144.73      130.64     25.97 o 
  12   0  12      149.39      167.63     29.28 o 
  14   0  12     1394.85     1376.93     68.63 o 
  16   0  12       40.69       37.15     19.83 o 
  18   0  12       58.47       88.62     26.29 o 
  20   0  12       97.64      104.04     28.33 o 
  22   0  12        1.49      -13.54     18.42 o 
 -33   1  12        3.97       33.26     15.82 o 
 -31   1  12      171.77      216.68     24.75 o 
 -29   1  12       35.80       21.27     13.67 o 
 -27   1  12      277.57      250.28     23.54 o 
 -25   1  12       64.84       75.24     22.27 o 
 -23   1  12        8.36       -1.89      7.90 o 
 -21   1  12       41.89       16.47     10.67 o 
 -19   1  12     1400.33     1275.16     32.14 o 
 -17   1  12       36.32       20.84     14.31 o 
 -15   1  12       13.21       17.98      9.56 o 
 -13   1  12     6401.06     6149.60     78.60 o 
 -11   1  12     1607.06     1596.10     35.25 o 
  -9   1  12      100.88       98.20      9.08 o 
  -7   1  12      218.96      208.50     14.09 o 
  -5   1  12     1894.38     1885.44     35.60 o 
  -3   1  12      587.59      537.71     16.15 o 
  -1   1  12       36.87       77.44     17.94 o 
   1   1  12      224.49      206.88     16.86 o 
   3   1  12      182.18      192.37     18.34 o 
   5   1  12        9.17       12.25      7.60 o 
   7   1  12      386.07      387.39     19.37 o 
   9   1  12      607.12      684.67     31.76 o 
  11   1  12       32.61       22.44     11.72 o 
  13   1  12      141.11      132.36     19.09 o 
  15   1  12      465.61      455.37    121.12 o 
  17   1  12      293.34      301.49     27.34 o 
  19   1  12        0.67        2.84     12.63 o 
  21   1  12        1.24       10.54     14.57 o 
  23   1  12       17.46       10.79     16.21 o 
 -34   2  12        0.39       13.16     13.61 o 
 -32   2  12       43.04       31.65     15.24 o 
 -30   2  12        4.14       -2.33     10.82 o 
 -28   2  12       22.51       17.59     12.85 o 
 -26   2  12      225.50      191.22     21.42 o 
 -24   2  12        7.13       17.08      8.91 o 
 -22   2  12      107.30      101.74     13.13 o 
 -20   2  12       86.27       62.42     12.12 o 
 -18   2  12     2392.11     2182.58     53.70 o 
 -16   2  12       97.20       82.27     11.64 o 
 -14   2  12     7123.77     7142.49    182.00 o 
 -12   2  12     3985.07     3889.31    128.14 o 
 -10   2  12      973.58     1023.21     28.54 o 
  -8   2  12     1867.66     1755.36     31.91 o 
  -6   2  12     1477.81     1576.85     33.66 o 
  -4   2  12     2197.91     2297.44     90.66 o 
  -2   2  12      895.55      915.50     31.07 o 
   0   2  12     1160.43     1155.63     35.62 o 
   2   2  12      308.18      330.12     31.79 o 
   4   2  12       87.36       85.32     14.95 o 
   6   2  12        8.28        0.03      8.46 o 
   8   2  12      100.53      116.13     13.45 o 
  10   2  12      171.53      145.14     15.30 o 
  12   2  12       46.08       47.53     11.92 o 
  14   2  12        2.16        4.12      9.74 o 
  16   2  12       21.51       11.68     12.81 o 
  18   2  12      222.88      184.75     23.56 o 
  20   2  12      198.13      235.87     26.75 o 
  22   2  12       27.01       19.46     17.29 o 
 -33   3  12      114.74      109.74     21.14 o 
 -31   3  12       67.98       79.82     21.33 o 
 -29   3  12      393.53      417.61     23.35 o 
 -27   3  12       34.93       50.10     11.77 o 
 -25   3  12       40.57       35.97     10.84 o 
 -23   3  12        2.74        5.46      6.66 o 
 -21   3  12      157.08      155.46     16.42 o 
 -19   3  12       92.84       83.66     12.05 o 
 -17   3  12       86.35       98.72     13.44 o 
 -15   3  12       71.65       80.06     11.29 o 
 -13   3  12     1644.28     1559.43     82.75 o 
 -11   3  12       87.68       94.20     12.69 o 
  -9   3  12      164.25      165.16     18.20 o 
  -7   3  12      617.94      591.99     29.16 o 
  -5   3  12     1588.90     1618.77     46.41 o 
  -3   3  12      974.76      978.16     27.71 o 
  -1   3  12        0.15       -0.72      7.19 o 
   1   3  12       19.32       -2.70     14.01 o 
   3   3  12      122.56      150.87     18.65 o 
   5   3  12      559.15      541.03     27.47 o 
   7   3  12      598.57      551.19     71.38 o 
   9   3  12      354.66      373.39     27.54 o 
  11   3  12       38.66       31.59     11.36 o 
  13   3  12        0.02       -1.26      8.98 o 
  15   3  12       15.93       33.75     12.82 o 
  17   3  12       13.69       22.59     12.25 o 
  19   3  12       99.71      105.35     17.24 o 
  21   3  12        1.97       -9.85     15.50 o 
 -32   4  12      186.10      187.15     32.11 o 
 -30   4  12      171.01      140.85     20.93 o 
 -28   4  12      118.15      110.25     15.74 o 
 -26   4  12      161.75      129.57     13.07 o 
 -24   4  12      941.48      896.43     26.82 o 
 -22   4  12      806.59      795.15     25.41 o 
 -20   4  12      539.72      556.97     24.60 o 
 -18   4  12     3374.25     3400.28    121.12 o 
 -16   4  12     1438.09     1498.41     74.37 o 
 -14   4  12      182.23      141.47     15.10 o 
 -12   4  12       83.84       92.77     16.28 o 
 -10   4  12      895.66      795.14     66.03 o 
  -8   4  12     1137.02     1059.79     45.57 o 
  -6   4  12      353.65      379.72     25.54 o 
  -4   4  12      559.52      595.68     31.15 o 
  -2   4  12      114.86       86.93     23.69 o 
   0   4  12        7.05        3.41      8.16 o 
   2   4  12      760.65      824.45     32.94 o 
   4   4  12      519.52      525.45     27.82 o 
   6   4  12      309.97      327.10     23.71 o 
   8   4  12      120.57      132.32     18.06 o 
  10   4  12       48.17       57.23     31.95 o 
  12   4  12       69.34       72.97     17.28 o 
  14   4  12        2.37       10.27     11.21 o 
  16   4  12      148.20      132.01     17.80 o 
  18   4  12       22.17        4.63     12.50 o 
 -31   5  12       12.12       10.55     22.35 o 
 -29   5  12      101.63      120.39     13.96 o 
 -27   5  12        9.41        9.69      8.30 o 
 -25   5  12       23.37        7.22     13.54 o 
 -23   5  12        0.74       -0.86      8.51 o 
 -21   5  12        0.38       10.63     11.04 o 
 -19   5  12     1182.25     1076.03     34.52 o 
 -17   5  12      288.02      235.40     22.91 o 
 -15   5  12      109.96      195.53     21.63 o 
 -13   5  12      913.91      962.20     39.88 o 
 -11   5  12       81.86       69.40     15.87 o 
  -9   5  12        2.08       -9.14     11.68 o 
  -7   5  12       59.78       84.10     17.47 o 
  -5   5  12     1106.15     1106.65     42.87 o 
  -3   5  12      130.85      113.10     19.08 o 
  -1   5  12      107.90      140.06     24.40 o 
   1   5  12     2372.59     2391.98     63.93 o 
   3   5  12      157.49      163.47     16.32 o 
   5   5  12      205.08      218.39     18.87 o 
   7   5  12       17.89       35.59     34.71 o 
   9   5  12        0.16      -15.90     14.17 o 
  11   5  12      283.69      334.20     27.52 o 
  13   5  12       32.79       23.68     16.15 o 
  15   5  12       28.40       40.51     17.31 o 
  17   5  12       17.22       28.59     15.04 o 
 -26   6  12        4.11       19.68     20.93 o 
 -24   6  12       85.97      115.36     16.45 o 
 -22   6  12       38.44       21.71     11.36 o 
 -20   6  12       82.55       88.46     15.92 o 
 -18   6  12       14.38        5.37     13.76 o 
 -16   6  12        2.15       -7.11     12.97 o 
 -14   6  12       34.00       51.47     16.46 o 
 -12   6  12      136.76      114.26     19.34 o 
 -10   6  12       86.39      108.82     24.16 o 
  -8   6  12       11.00        2.26     12.56 o 
  -6   6  12      456.39      419.26     29.94 o 
  -4   6  12        3.71       26.50     15.11 o 
  -2   6  12        0.02        4.78     14.07 o 
   0   6  12      227.16      292.24     27.63 o 
   2   6  12       34.98       41.88     29.20 o 
   4   6  12       68.16       65.18     18.47 o 
   6   6  12       46.09       50.69     13.09 o 
   8   6  12       15.89       19.06     11.89 o 
  10   6  12       29.93       38.80     15.23 o 
  12   6  12        2.00        5.92     14.29 o 
 -21   7  12       13.33       35.72     15.77 o 
 -19   7  12       42.84      127.34     33.68 o 
 -17   7  12       26.45       34.32     16.08 o 
 -15   7  12       10.46        5.72     19.52 o 
 -13   7  12        0.01      -15.85     13.42 o 
 -11   7  12       19.77       12.56     15.52 o 
  -9   7  12        0.01       -4.58     15.13 o 
  -7   7  12        3.40       17.05     30.77 o 
  -5   7  12       24.71       17.60     15.95 o 
  -3   7  12       40.66       60.37     44.31 o 
  -1   7  12       98.17       76.28     24.48 o 
   1   7  12      145.55      145.59     34.00 o 
   3   7  12       34.61       16.37     21.72 o 
   5   7  12      299.47      310.08     43.13 o 
   7   7  12      179.59      141.82     34.47 o 
 -33   1  13      124.21      182.30     24.71 o 
 -31   1  13        2.45       -7.04     11.85 o 
 -29   1  13      138.63       98.56     18.57 o 
 -27   1  13      283.10      273.74     29.20 o 
 -25   1  13       45.73       30.76     12.74 o 
 -23   1  13       89.92       77.97     14.99 o 
 -21   1  13       72.08       59.95     14.04 o 
 -19   1  13      637.38      594.07     29.94 o 
 -17   1  13      181.79      161.06     14.46 o 
 -15   1  13     9753.43     9668.10    146.31 o 
 -13   1  13      869.22      838.56     45.91 o 
 -11   1  13      621.16      675.69     37.28 o 
  -9   1  13     1644.53     1553.44     29.18 o 
  -7   1  13       89.23       88.01      8.53 o 
  -5   1  13     3261.45     3319.41     51.53 o 
  -3   1  13       91.63      110.32     14.37 o 
  -1   1  13       21.15        6.23      8.36 o 
   1   1  13       14.84        4.15      7.67 o 
   3   1  13       88.04       54.42     10.48 o 
   5   1  13     2559.72     2194.55     50.54 o 
   7   1  13        4.29       11.52     11.42 o 
   9   1  13      280.21      249.73     25.42 o 
  11   1  13        1.74       11.01     15.27 o 
  13   1  13      612.04      690.41     39.11 o 
  15   1  13        7.56       19.74     13.24 o 
  17   1  13      227.68      236.75     26.43 o 
  19   1  13       15.57        7.35     14.07 o 
  21   1  13       46.55       61.15     19.92 o 
 -32   2  13       60.14       78.73     18.60 o 
 -30   2  13       19.94        6.21     13.07 o 
 -28   2  13        1.15        8.66     12.35 o 
 -26   2  13      975.83      912.70     80.27 o 
 -24   2  13       75.80       41.83     13.74 o 
 -22   2  13       92.37       56.53     19.30 o 
 -20   2  13     1362.90     1316.89     48.76 o 
 -18   2  13      820.30      813.63     27.55 o 
 -16   2  13      262.74      283.20     17.84 o 
 -14   2  13     5085.49     5054.56    136.60 o 
 -12   2  13     4148.34     4206.30     64.08 o 
 -10   2  13     2631.38     2565.56     91.35 o 
  -8   2  13      610.77      615.24     29.54 o 
  -6   2  13     4225.01     4094.33     63.49 o 
  -4   2  13       58.98       57.94     11.83 o 
  -2   2  13      257.24      312.89     20.35 o 
   0   2  13        2.18       13.51      9.11 o 
   2   2  13       59.49       85.87     14.23 o 
   4   2  13        0.28       10.11     10.06 o 
   6   2  13      475.35      513.67     51.78 o 
   8   2  13      137.34       94.41     20.93 o 
  10   2  13       91.83       85.95     13.95 o 
  12   2  13      110.58       97.11     15.14 o 
  14   2  13        7.97       -3.49     11.33 o 
  16   2  13      383.40      417.58     32.10 o 
  18   2  13       29.43       18.30     14.56 o 
  20   2  13       76.97       66.83     19.83 o 
 -31   3  13       50.86       59.58     17.46 o 
 -29   3  13       44.66       26.81     14.56 o 
 -27   3  13      107.55      114.33     15.55 o 
 -25   3  13       46.96       60.20     14.26 o 
 -23   3  13      725.19      674.74     27.25 o 
 -21   3  13      284.72      246.09     18.28 o 
 -19   3  13     1651.95     1510.09     38.34 o 
 -17   3  13       23.65       32.46      9.99 o 
 -15   3  13     1272.69     1285.52     43.51 o 
 -13   3  13       94.51      102.40     16.80 o 
 -11   3  13      476.38      454.68     27.10 o 
  -9   3  13     2670.19     2481.26     60.54 o 
  -7   3  13      296.33      348.22     56.66 o 
  -5   3  13      154.03      138.31     18.02 o 
  -3   3  13      230.49      196.24     26.18 o 
  -1   3  13     2720.15     2487.39     96.56 o 
   1   3  13     1296.90     1126.49     38.07 o 
   3   3  13      416.01      429.73     25.65 o 
   5   3  13      205.68      213.44     20.55 o 
   7   3  13       50.81       59.57     15.25 o 
   9   3  13        0.06       -1.67     29.35 o 
  11   3  13      402.08      361.59     27.35 o 
  13   3  13       32.81       37.47     12.16 o 
  15   3  13       37.09       36.70     14.80 o 
  17   3  13        0.05       17.04     15.52 o 
  19   3  13        0.78       -3.23     14.36 o 
 -32   4  13       88.97       73.51     25.97 o 
 -30   4  13       60.13       58.33     16.77 o 
 -28   4  13       30.71       15.02     10.47 o 
 -26   4  13       22.08       -1.43      9.16 o 
 -24   4  13       76.12       48.10     12.87 o 
 -22   4  13      150.67      126.38     32.03 o 
 -20   4  13      788.08      777.81     36.78 o 
 -18   4  13      522.52      533.54     59.10 o 
 -16   4  13      421.24      478.82     67.76 o 
 -14   4  13     1418.23     1384.56    116.16 o 
 -12   4  13      436.08      487.12     29.02 o 
 -10   4  13      832.97      827.36     69.10 o 
  -8   4  13       40.78       39.55     17.47 o 
  -6   4  13      505.87      512.68     30.26 o 
  -4   4  13      387.81      341.63     25.93 o 
  -2   4  13     1017.80      972.88     39.90 o 
   0   4  13       16.97       18.08      9.62 o 
   2   4  13       81.68       73.00     14.95 o 
   4   4  13       80.21      103.05     16.85 o 
   6   4  13        4.37        3.64     11.30 o 
   8   4  13       47.00       44.14     14.94 o 
  10   4  13        3.21       -5.75     11.62 o 
  12   4  13       44.33       23.07     21.65 o 
  14   4  13       16.46       15.52     12.49 o 
  16   4  13       13.64        5.21     14.09 o 
 -29   5  13        0.14        9.13     22.51 o 
 -27   5  13        0.02       -1.37     11.32 o 
 -25   5  13       45.31       44.21     14.99 o 
 -23   5  13        5.67       -3.91     12.25 o 
 -21   5  13       24.16       40.94     29.28 o 
 -19   5  13       12.31       21.68     14.07 o 
 -17   5  13       73.02       53.83     15.80 o 
 -15   5  13       20.27        0.27     12.65 o 
 -13   5  13        5.89       14.05     14.48 o 
 -11   5  13       21.07       16.15     13.83 o 
  -9   5  13      149.29      156.58     21.35 o 
  -7   5  13       99.87       70.07     17.46 o 
  -5   5  13      648.25      708.73     35.61 o 
  -3   5  13       84.96       95.82     18.43 o 
  -1   5  13      214.38      188.88     23.37 o 
   1   5  13        0.10        7.19     18.02 o 
   3   5  13       90.97      106.43     19.64 o 
   5   5  13        0.22      -13.75      9.17 o 
   7   5  13       17.02       15.23     13.22 o 
   9   5  13      145.37      185.46     31.72 o 
  11   5  13       11.95        8.97     17.63 o 
  13   5  13       31.36       -7.56     17.47 o 
 -26   6  13      129.15       96.85     20.37 o 
 -24   6  13      100.67      139.93     35.97 o 
 -22   6  13       16.96       -7.87     20.15 o 
 -20   6  13     1625.24     1677.22    174.63 o 
 -18   6  13       86.80       70.38     30.61 o 
 -16   6  13      148.59      159.11     44.47 o 
 -14   6  13       25.51       15.25     28.96 o 
 -12   6  13      273.74      254.11     25.68 o 
 -10   6  13       47.35       56.06     17.20 o 
  -8   6  13      415.79      385.12     54.54 o 
  -6   6  13      556.76      568.88     35.45 o 
  -4   6  13      152.08      137.72     22.31 o 
  -2   6  13       10.42       41.78     17.47 o 
   0   6  13       99.71      130.14     21.87 o 
   2   6  13      299.20      293.18     32.58 o 
   4   6  13        1.05       13.69     20.62 o 
   6   6  13       18.07       39.51     25.03 o 
   8   6  13      144.67      120.34     21.41 o 
  10   6  13        1.43       13.37     17.08 o 
 -19   7  13      190.21      205.88     37.62 o 
 -17   7  13        5.44      -27.39     18.26 o 
 -15   7  13      112.84       86.41     30.22 o 
 -13   7  13        6.58        1.10     20.93 o 
 -11   7  13        4.31       14.64     25.50 o 
  -9   7  13       94.78      101.05     31.01 o 
  -7   7  13       41.67       32.42     26.92 o 
  -5   7  13        6.22       -3.15     24.08 o 
  -3   7  13       65.04       92.08     31.32 o 
  -1   7  13      553.15      482.11     51.63 o 
   1   7  13      192.25      224.77     39.35 o 
   3   7  13        1.74       24.55     23.92 o 
 -32   0  14       49.01       38.72     22.19 o 
 -30   0  14      158.83      227.44     37.30 o 
 -28   0  14      130.55      172.82     31.79 o 
 -26   0  14      356.05      318.26     37.46 o 
 -24   0  14       10.97        9.76     15.74 o 
 -22   0  14      287.83      351.16     34.94 o 
 -20   0  14      651.24      617.00     44.54 o 
 -18   0  14       20.23       18.57     15.90 o 
 -16   0  14     3011.88     2907.94     93.97 o 
 -14   0  14       68.73       83.42     19.99 o 
 -12   0  14       77.70       87.51     21.56 o 
 -10   0  14       11.43        8.97     13.69 o 
  -8   0  14     4255.23     3876.10    105.46 o 
  -6   0  14      211.75      189.35     25.18 o 
  -4   0  14        1.32       16.48     13.54 o 
  -2   0  14      935.76      784.91     30.94 o 
   0   0  14      503.46      294.18     31.01 o 
   2   0  14       90.36       57.77     19.52 o 
   4   0  14      796.96      800.53     49.58 o 
   6   0  14      479.66      467.95     38.72 o 
   8   0  14      142.83      159.92     29.28 o 
  10   0  14       68.90       93.02     24.40 o 
  12   0  14       19.13       28.02     21.09 o 
  14   0  14      358.11      412.38     43.91 o 
  16   0  14       97.44      127.02     31.48 o 
  18   0  14       19.37       39.19     23.77 o 
 -31   1  14       75.71      104.14     33.29 o 
 -29   1  14      338.96      301.01     27.69 o 
 -27   1  14       51.74       63.23     29.20 o 
 -25   1  14       94.03       98.23     38.48 o 
 -23   1  14      296.32      278.79     37.30 o 
 -21   1  14      338.20      353.95     44.94 o 
 -19   1  14      547.79      572.81     30.04 o 
 -17   1  14     1060.25     1119.53     40.57 o 
 -15   1  14     1089.94     1104.26     31.14 o 
 -13   1  14       60.22       42.07      9.94 o 
 -11   1  14     1793.61     1810.81     39.67 o 
  -9   1  14     1169.71     1103.66     31.02 o 
  -7   1  14      396.86      352.86     20.26 o 
  -5   1  14      569.34      473.54     55.01 o 
  -3   1  14       36.32       22.65     10.94 o 
  -1   1  14      787.68      708.48     37.62 o 
   1   1  14      205.83      213.45     16.70 o 
   3   1  14      371.68      326.12     19.20 o 
   5   1  14      930.92      828.59     85.15 o 
   7   1  14      170.36      151.30     19.81 o 
   9   1  14      566.20      570.99     49.97 o 
  11   1  14       76.07       52.41     14.69 o 
  13   1  14        5.04       -3.83     18.57 o 
  15   1  14       12.49        3.23     13.46 o 
  17   1  14        4.47       -8.30     12.56 o 
  19   1  14      247.89      287.81     30.12 o 
 -32   2  14        0.04      -20.07     13.38 o 
 -30   2  14       63.92       85.64     18.97 o 
 -28   2  14        2.44       29.45     13.70 o 
 -26   2  14      291.38      296.55     26.31 o 
 -24   2  14       17.53       17.36     24.48 o 
 -22   2  14      305.33      268.27     35.02 o 
 -20   2  14       93.64       99.65     13.32 o 
 -18   2  14       53.96       68.28     11.66 o 
 -16   2  14       20.64       25.18      9.26 o 
 -14   2  14      447.05      474.33     22.36 o 
 -12   2  14        6.12      -12.42     13.38 o 
 -10   2  14      492.05      502.74     22.54 o 
  -8   2  14        9.03        4.17     10.80 o 
  -6   2  14       53.45       36.77     13.05 o 
  -4   2  14      770.27      679.41     29.07 o 
  -2   2  14      353.29      323.50     21.91 o 
   0   2  14      351.52      328.49     23.92 o 
   2   2  14       56.60       61.14     13.40 o 
   4   2  14      172.05      175.91     20.93 o 
   6   2  14       36.57       21.03      9.62 o 
   8   2  14       34.61       43.06     11.18 o 
  10   2  14       11.24       19.25     22.35 o 
  12   2  14       65.46       55.03     16.38 o 
  14   2  14       65.39      104.55     19.88 o 
  16   2  14      225.12      219.20     27.10 o 
  18   2  14       27.13       32.73     17.28 o 
 -31   3  14       92.75      197.54     35.10 o 
 -29   3  14       88.56       64.18     28.57 o 
 -27   3  14        0.04       -3.75     11.96 o 
 -25   3  14      231.42      214.00     25.84 o 
 -23   3  14       54.25       71.62     12.73 o 
 -21   3  14      281.21      275.88     19.31 o 
 -19   3  14      686.98      611.56     45.39 o 
 -17   3  14       34.94       30.26     13.51 o 
 -15   3  14      683.74      626.02     32.22 o 
 -13   3  14      257.20      260.88     19.83 o 
 -11   3  14      133.97      157.74     45.02 o 
  -9   3  14       80.91       89.17     18.73 o 
  -7   3  14     1353.00     1394.15     46.38 o 
  -5   3  14       24.04       36.01     13.09 o 
  -3   3  14       21.92        8.30     12.46 o 
  -1   3  14       99.57      112.74     15.96 o 
   1   3  14      273.16      237.85     20.80 o 
   3   3  14      125.73      132.04     18.29 o 
   5   3  14      185.52      188.61     41.16 o 
   7   3  14       44.30       44.94     14.74 o 
   9   3  14       32.41       11.43     10.94 o 
  11   3  14       33.04       20.14     11.66 o 
  13   3  14      413.75      474.43     34.24 o 
  15   3  14      208.93      267.88     28.87 o 
 -30   4  14       17.84       34.96     15.21 o 
 -28   4  14       71.24      114.04     20.04 o 
 -26   4  14       64.88       97.18     15.42 o 
 -24   4  14       58.89       80.44     22.19 o 
 -22   4  14      627.70      638.66     34.45 o 
 -20   4  14       32.79       29.81     15.50 o 
 -18   4  14       23.83       26.19     12.93 o 
 -16   4  14      704.16      660.90     27.86 o 
 -14   4  14      281.64      306.17     39.03 o 
 -12   4  14      286.22      302.74     45.17 o 
 -10   4  14      363.84      325.82     26.31 o 
  -8   4  14      191.03      202.28     22.13 o 
  -6   4  14      758.00      751.70     36.38 o 
  -4   4  14      158.26      121.32     19.13 o 
  -2   4  14      103.48      115.00     19.53 o 
   0   4  14       80.12       79.25     18.31 o 
   2   4  14      169.16      195.37     30.28 o 
   4   4  14        8.52        3.33     11.65 o 
   6   4  14       70.93      108.29     18.48 o 
   8   4  14        8.10       34.20     14.24 o 
  10   4  14      268.29      313.55     30.93 o 
  12   4  14      123.58      125.87     18.26 o 
  14   4  14      606.75      715.78    121.51 o 
 -27   5  14       35.94       48.16     24.55 o 
 -25   5  14      199.49      180.54     33.21 o 
 -23   5  14      282.63      262.31     36.20 o 
 -21   5  14      675.14      545.60     28.11 o 
 -19   5  14       58.17       11.18     13.79 o 
 -17   5  14        8.54       27.64     15.36 o 
 -15   5  14        8.40       10.14     13.23 o 
 -13   5  14       46.91       37.96     17.16 o 
 -11   5  14      442.40      407.26     29.00 o 
  -9   5  14       36.06       30.97     15.51 o 
  -7   5  14        5.63        3.12     12.73 o 
  -5   5  14      366.97      391.34     29.97 o 
  -3   5  14       66.37       82.91     18.90 o 
  -1   5  14     1183.09     1238.41     50.21 o 
   1   5  14       13.22        9.26     16.37 o 
   3   5  14       87.46       83.32     21.01 o 
   5   5  14        0.53      -11.43     13.78 o 
   7   5  14      106.29      132.48     20.98 o 
   9   5  14        0.34      -14.95     15.27 o 
  11   5  14      109.53      161.02     31.79 o 
 -22   6  14       44.95       28.02     25.18 o 
 -20   6  14        0.30       13.69     24.87 o 
 -18   6  14        3.75      -16.21     20.15 o 
 -16   6  14        1.34       10.23     22.35 o 
 -14   6  14       27.83       52.67     28.02 o 
 -12   6  14      134.87      132.16     37.30 o 
 -10   6  14       45.18       31.98     15.95 o 
  -8   6  14      222.74      181.65     24.26 o 
  -6   6  14        0.14      -18.61     21.64 o 
  -4   6  14       69.67       71.37     19.76 o 
  -2   6  14      239.13      218.15     38.09 o 
   0   6  14        0.13      -16.84     17.31 o 
   2   6  14       36.60       24.40     24.55 o 
   4   6  14        0.52        1.42     20.62 o 
   6   6  14       44.66       64.22     28.17 o 
 -13   7  14       12.56       12.43     23.30 o 
 -11   7  14        0.08       17.63     21.41 o 
  -9   7  14       19.22       16.21     26.13 o 
  -7   7  14       57.52       54.46     28.65 o 
  -5   7  14       20.79       35.89     27.07 o 
  -3   7  14        2.42       -0.63     23.30 o 
 -31   1  15        0.10       20.93     20.15 o 
 -29   1  15        4.37       -1.04     11.91 o 
 -27   1  15      851.57      837.06     41.49 o 
 -25   1  15       72.23      111.80     19.74 o 
 -23   1  15       23.19       14.48     11.91 o 
 -21   1  15       14.55       36.00     12.99 o 
 -19   1  15      216.16      241.05     22.79 o 
 -17   1  15        2.94        3.97     10.31 o 
 -15   1  15        0.74       -4.46      8.18 o 
 -13   1  15       50.63       74.38     23.17 o 
 -11   1  15      393.66      425.87     20.80 o 
  -9   1  15      380.69      423.33     21.23 o 
  -7   1  15        5.67        5.02      7.88 o 
  -5   1  15      216.71      221.81     19.59 o 
  -3   1  15      418.22      370.36     23.34 o 
  -1   1  15      141.56      133.76     16.80 o 
   1   1  15      435.36      426.49     21.48 o 
   3   1  15      309.27      281.44     23.63 o 
   5   1  15       22.39       31.95     12.41 o 
   7   1  15       36.54       45.12     24.08 o 
   9   1  15      178.22      264.62     34.16 o 
  11   1  15        1.70       26.96     13.67 o 
  13   1  15      174.14      204.37     68.00 o 
  15   1  15      402.16      515.40     35.45 o 
 -30   2  15       22.55        7.40     17.63 o 
 -28   2  15       48.59       91.41     19.19 o 
 -26   2  15      115.66      160.91     21.98 o 
 -24   2  15       61.38       51.36     15.07 o 
 -22   2  15       87.44      100.12     18.06 o 
 -20   2  15       65.32       66.28     15.74 o 
 -18   2  15      539.08      588.09     34.34 o 
 -16   2  15      464.71      469.18     22.53 o 
 -14   2  15       10.98        1.87     10.12 o 
 -12   2  15      888.81      901.14     44.56 o 
 -10   2  15      487.65      497.41     28.97 o 
  -8   2  15      146.51      160.43     51.08 o 
  -6   2  15      261.74      290.03     23.98 o 
  -4   2  15      196.25      228.27     17.23 o 
  -2   2  15       74.53       56.45     13.40 o 
   0   2  15       51.87       90.81     17.55 o 
   2   2  15       17.84       17.10     11.78 o 
   4   2  15       50.68       48.70     12.35 o 
   6   2  15       87.14      111.12     15.04 o 
   8   2  15        4.21      -10.59     10.52 o 
  10   2  15      505.98      522.23     32.96 o 
  12   2  15      533.98      658.60     37.75 o 
  14   2  15       61.53       53.05     18.79 o 
 -29   3  15       14.76       29.28     20.46 o 
 -27   3  15      125.90      143.84     20.97 o 
 -25   3  15      196.29      159.02     21.77 o 
 -23   3  15      178.55      152.85     16.92 o 
 -21   3  15       79.50       74.80     16.76 o 
 -19   3  15      122.58      112.37     18.38 o 
 -17   3  15      253.21      216.76     22.73 o 
 -15   3  15       80.67       79.58     13.59 o 
 -13   3  15      117.55      133.25     18.69 o 
 -11   3  15      111.02       99.63     21.72 o 
  -9   3  15        2.90        3.43     11.62 o 
  -7   3  15       56.12       53.92     29.35 o 
  -5   3  15      317.96      335.40     44.47 o 
  -3   3  15      195.49      184.97     21.92 o 
  -1   3  15       67.11       99.00     26.92 o 
   1   3  15        2.28       -3.80     21.17 o 
   3   3  15      530.03      533.12     30.26 o 
   5   3  15      125.79      109.42     18.85 o 
   7   3  15       24.84       20.68     10.58 o 
   9   3  15       59.43      100.21     16.30 o 
  11   3  15      121.18      127.94     18.41 o 
  13   3  15      171.65      262.93     29.32 o 
 -28   4  15       78.92       87.51     26.44 o 
 -26   4  15        0.22      -21.72     16.05 o 
 -24   4  15      101.74       86.72     18.86 o 
 -22   4  15       24.94       31.00     21.01 o 
 -20   4  15       70.66       80.75     18.39 o 
 -18   4  15      110.51      101.46     15.44 o 
 -16   4  15       35.10       22.80     14.02 o 
 -14   4  15       16.26       27.66     14.19 o 
 -12   4  15       41.40       39.14     15.13 o 
 -10   4  15        7.96       15.74     13.00 o 
  -8   4  15        3.91        3.86     12.08 o 
  -6   4  15      122.79       76.18     18.00 o 
  -4   4  15        8.36        0.73     12.90 o 
  -2   4  15      164.38      180.41     23.15 o 
   0   4  15       18.80       34.17     16.08 o 
   2   4  15       61.82       50.83     18.04 o 
   4   4  15        0.13       -1.71     11.56 o 
   6   4  15       14.61       -6.91     13.13 o 
   8   4  15      243.22      272.16     64.77 o 
  10   4  15        3.75        2.32     15.74 o 
 -25   5  15       14.02      -21.72     19.05 o 
 -23   5  15       27.02       -3.31     19.99 o 
 -21   5  15        8.74       20.15     22.35 o 
 -19   5  15       40.71       93.18     27.70 o 
 -17   5  15       11.18        8.53     13.54 o 
 -15   5  15        0.01       -8.50     23.77 o 
 -13   5  15      197.72      237.41     43.76 o 
 -11   5  15       97.55       90.80     19.32 o 
  -9   5  15       12.01       13.98     13.79 o 
  -7   5  15        6.27       -0.49     23.30 o 
  -5   5  15        1.95       17.17     19.75 o 
  -3   5  15        0.01        5.72     19.60 o 
  -1   5  15        2.32       -1.41     13.95 o 
   1   5  15       12.66        1.31     14.05 o 
   3   5  15       75.69      105.77     30.22 o 
   5   5  15       14.96       51.47     27.70 o 
   7   5  15       39.13       38.93     17.09 o 
 -20   6  15       45.61        5.82     21.09 o 
 -18   6  15       97.92       85.15     28.80 o 
 -16   6  15        4.46      -13.54     19.67 o 
 -14   6  15       51.95       71.14     28.96 o 
 -12   6  15      104.26       91.45     31.48 o 
 -10   6  15        4.51        1.73     22.82 o 
  -8   6  15       33.05        1.42     22.35 o 
  -6   6  15        2.89        6.77     23.30 o 
  -4   6  15        0.91       -7.71     19.99 o 
  -2   6  15       18.96       22.04     24.24 o 
   0   6  15        0.03       -9.29     23.14 o 
   2   6  15       24.70       59.65     28.17 o 
 -28   0  16      202.48      269.62     37.93 o 
 -26   0  16       87.20       43.28     22.67 o 
 -24   0  16       18.93       62.17     23.61 o 
 -22   0  16      189.56      258.61     35.57 o 
 -20   0  16      212.93      196.59     30.85 o 
 -18   0  16      244.27      263.17     33.21 o 
 -16   0  16     1552.67     1546.60     70.36 o 
 -14   0  16      880.20      903.63     53.99 o 
 -12   0  16     1054.77      927.24     53.52 o 
 -10   0  16       94.85       98.69     24.40 o 
  -8   0  16     1188.14     1259.65     41.70 o 
  -6   0  16       48.05       48.01     18.73 o 
  -4   0  16       28.79       31.95     17.16 o 
  -2   0  16       79.52       75.71     20.78 o 
   0   0  16      259.67      217.05     31.16 o 
   2   0  16        0.04        3.93     15.27 o 
   4   0  16       31.80       46.75     19.52 o 
   6   0  16      139.56      189.67     32.42 o 
   8   0  16      388.84      487.62     44.07 o 
  10   0  16       36.08       14.17     22.04 o 
  12   0  16     1016.36     1166.01     71.93 o 
 -29   1  16      305.91      351.63     43.28 o 
 -27   1  16        4.24       15.46     13.46 o 
 -25   1  16        0.96       -0.33     11.76 o 
 -23   1  16      303.15      282.82     28.57 o 
 -21   1  16       33.90       62.66     15.76 o 
 -19   1  16       29.69       60.98     15.56 o 
 -17   1  16       31.91       31.19     12.85 o 
 -15   1  16      463.64      471.05     28.60 o 
 -13   1  16       16.50       17.81     15.90 o 
 -11   1  16       98.34      125.52     32.35 o 
  -9   1  16      312.64      388.01     58.55 o 
  -7   1  16        0.69        2.11     11.60 o 
  -5   1  16      259.24      306.59     61.78 o 
  -3   1  16      121.45       95.46     13.30 o 
  -1   1  16      304.21      314.43     24.91 o 
   1   1  16      375.87      375.01     25.37 o 
   3   1  16      113.34      149.62     23.77 o 
   5   1  16        0.13      -14.85      9.90 o 
   7   1  16       15.27       22.82     14.87 o 
   9   1  16       16.76       57.71     15.91 o 
  11   1  16        7.40       30.08     15.39 o 
  13   1  16       32.35       53.19     23.06 o 
 -28   2  16        4.52       -4.41     18.26 o 
 -26   2  16       17.21       -6.07     11.74 o 
 -24   2  16       22.83       35.86     21.88 o 
 -22   2  16       39.73       65.26     16.48 o 
 -20   2  16        6.22       16.63     18.57 o 
 -18   2  16        5.26       17.31     17.16 o 
 -16   2  16        1.12       -6.05     10.45 o 
 -14   2  16      210.76      201.98     21.87 o 
 -12   2  16       78.16       92.01     30.77 o 
 -10   2  16        5.44        0.37     11.40 o 
  -8   2  16       26.27       18.36     12.96 o 
  -6   2  16        1.44        6.21     12.30 o 
  -4   2  16        7.98       28.91     13.86 o 
  -2   2  16        0.96       -6.55      9.84 o 
   0   2  16        0.40       -1.03     10.98 o 
   2   2  16        0.03       -0.43      9.41 o 
   4   2  16        8.13       18.76     12.50 o 
   6   2  16       75.30       82.56     17.53 o 
   8   2  16      172.28      196.24     24.21 o 
  10   2  16        0.54       17.81     14.03 o 
  12   2  16        1.79        7.36     14.44 o 
 -27   3  16        6.25       18.57     17.63 o 
 -23   3  16      248.19      265.37     37.78 o 
 -21   3  16       78.04       58.66     16.21 o 
 -19   3  16       44.13       56.24     16.52 o 
 -17   3  16        0.93        3.34     12.01 o 
 -15   3  16      119.16      186.59     22.27 o 
 -13   3  16       12.68       15.94     13.10 o 
 -11   3  16       64.91       72.08     43.05 o 
  -9   3  16        1.53       -5.84     14.01 o 
  -7   3  16       81.49       77.52     17.82 o 
  -5   3  16       43.59       16.78     16.45 o 
  -3   3  16        1.66       -0.55     12.35 o 
  -1   3  16      113.49       97.84     23.22 o 
   1   3  16       13.65       -7.11     11.44 o 
   3   3  16        0.00       22.67     19.91 o 
   5   3  16       64.96       76.22     22.19 o 
   7   3  16        5.88        2.10     11.85 o 
   9   3  16       11.62        8.24     13.96 o 
 -26   4  16        0.15       13.54     20.30 o 
 -24   4  16        2.06      -13.85     17.31 o 
 -22   4  16      194.15      167.16     32.74 o 
 -20   4  16       91.18      122.80     20.21 o 
 -18   4  16      159.43      171.77     22.65 o 
 -16   4  16      371.41      403.75     30.55 o 
 -14   4  16      356.24      344.74     29.10 o 
 -12   4  16      129.33      136.87     21.09 o 
 -10   4  16      119.96      122.54     20.58 o 
  -8   4  16      397.46      470.30     31.63 o 
  -6   4  16       40.39       63.11     17.83 o 
  -4   4  16       14.03       20.57     22.82 o 
  -2   4  16       64.36       79.61     19.14 o 
   0   4  16        0.39      -17.47     13.10 o 
   2   4  16       62.88       55.37     18.96 o 
   4   4  16        3.99        9.44     22.35 o 
   6   4  16       59.00       61.07     24.08 o 
   8   4  16      209.90      255.67     28.12 o 
 -21   5  16      210.36      284.42     40.45 o 
 -19   5  16       13.92        1.57     20.46 o 
 -17   5  16      145.98      186.36     34.79 o 
 -15   5  16       26.80        4.72     23.14 o 
 -13   5  16        6.08        1.57     20.78 o 
 -11   5  16       59.42       20.46     23.30 o 
  -9   5  16      153.99      128.12     33.05 o 
  -7   5  16      102.02       74.61     28.33 o 
  -5   5  16        1.69       11.65     22.04 o 
  -3   5  16       25.26       44.23     26.60 o 
  -1   5  16       22.84       83.89     30.38 o 
   1   5  16       38.87       24.87     23.77 o 
   3   5  16       18.68       37.62     24.71 o 
 -10   6  16       18.05      -21.88     18.73 o 
  -8   6  16        0.31       13.54     22.67 o 
 -27   1  17      362.43      519.26     49.74 o 
 -25   1  17       22.27       33.23     14.22 o 
 -23   1  17      522.93      644.01     36.83 o 
 -21   1  17      151.25      176.92     22.43 o 
 -19   1  17        6.86        2.13     11.98 o 
 -17   1  17      506.10      515.93     31.55 o 
 -15   1  17      270.84      270.57     35.89 o 
 -13   1  17      224.56      214.53     32.42 o 
 -11   1  17        3.34        1.89     16.37 o 
  -9   1  17        7.03        7.71     18.89 o 
  -7   1  17        8.23       16.67     14.52 o 
  -5   1  17      259.91      277.22     24.86 o 
  -3   1  17       22.39       32.92     13.06 o 
  -1   1  17      125.55      186.36     30.69 o 
   1   1  17        6.72       17.16     11.95 o 
   3   1  17       35.48       55.41     15.35 o 
   5   1  17        2.77       -5.04     11.00 o 
   7   1  17      127.27      146.55     22.69 o 
   9   1  17        0.01       22.93     14.82 o 
 -26   2  17      188.36      294.49     39.66 o 
 -24   2  17      183.82      258.29     37.15 o 
 -22   2  17        0.15        2.36     17.47 o 
 -20   2  17       25.40       42.34     20.93 o 
 -18   2  17      851.28      898.90     59.65 o 
 -16   2  17       99.28       98.85     26.60 o 
 -14   2  17       82.97       81.83     28.88 o 
 -12   2  17      500.74      562.73     84.13 o 
 -10   2  17      305.15      368.48     28.76 o 
  -8   2  17      147.42      117.41     24.48 o 
  -6   2  17       54.39       37.45     16.30 o 
  -4   2  17      261.24      253.51     26.34 o 
  -2   2  17       70.78       81.22     26.13 o 
   0   2  17        0.42       12.97      9.97 o 
   2   2  17      107.57      131.31     20.78 o 
   4   2  17       86.01      111.55     19.36 o 
   6   2  17       80.89       79.01     18.11 o 
   8   2  17       65.85       45.48     16.58 o 
 -19   3  17      167.52      178.18     33.84 o 
 -17   3  17       74.51       80.15     14.91 o 
 -15   3  17        1.79        5.53     23.92 o 
 -13   3  17        0.02      -17.45     11.63 o 
 -11   3  17      748.92      872.35     41.22 o 
  -9   3  17        7.04       -8.59     12.34 o 
  -7   3  17        9.73       16.94     26.21 o 
  -5   3  17      182.26      220.33     25.14 o 
  -3   3  17       43.75       57.62     18.86 o 
  -1   3  17      103.42      119.28     22.73 o 
   1   3  17        0.01        9.60     21.41 o 
   3   3  17       30.82       34.71     15.27 o 
   5   3  17      103.48      121.10     18.08 o 
 -22   4  17        2.71      -15.90     20.78 o 
 -20   4  17       34.84       33.05     22.82 o 
 -18   4  17       43.01       78.86     26.92 o 
 -16   4  17       15.33       70.51     26.29 o 
 -14   4  17      202.25      216.42     35.10 o 
 -12   4  17       35.60       31.64     24.71 o 
 -10   4  17       20.03        4.28     22.82 o 
  -8   4  17      174.75      174.00     24.09 o 
  -6   4  17        0.51       -2.06     13.96 o 
  -4   4  17        0.33       36.83     24.08 o 
  -2   4  17        0.11      -18.73     21.25 o 
   0   4  17        1.38       12.59     21.09 o 
   2   4  17       19.92      -14.80     18.73 o 
 -17   5  17        0.01        7.56     21.88 o 
 -15   5  17       22.61       38.88     26.76 o 
 -13   5  17        5.41        9.92     23.30 o 
 -11   5  17       82.78       81.53     29.59 o 
  -9   5  17       27.64      -12.12     22.51 o 
  -7   5  17      235.67      211.23     39.03 o 
  -5   5  17        0.14       -8.34     20.15 o 
 -24   0  18      719.29      881.12     62.17 o 
 -22   0  18       26.36        9.29     19.05 o 
 -20   0  18      389.44      447.64     44.54 o 
 -18   0  18       96.64      150.00     30.54 o 
 -16   0  18       68.78       64.38     24.87 o 
 -14   0  18      172.54      254.99     34.63 o 
  -6   0  18       84.63       64.38     23.14 o 
  -4   0  18      526.29      688.15     49.11 o 
  -2   0  18      490.43      559.24     46.12 o 
   0   0  18       52.20       57.77     23.14 o 
   2   0  18        2.07       11.96     15.43 o 
   4   0  18        0.50       -3.46     17.16 o 
   6   0  18       57.23       31.64     23.45 o 
 -25   1  18        0.33       -2.52     19.36 o 
 -23   1  18        0.32       -3.62     17.79 o 
 -21   1  18      127.87      121.76     20.96 o 
 -19   1  18       85.76       49.90     23.45 o 
 -17   1  18       66.42       97.12     28.49 o 
 -15   1  18      152.33      188.72     32.74 o 
 -13   1  18       11.32       42.66     23.92 o 
 -11   1  18       40.23       34.47     25.03 o 
  -9   1  18      704.27      988.15     62.33 o 
  -7   1  18       55.03       74.29     25.50 o 
  -5   1  18       33.38       47.47     17.63 o 
  -3   1  18        7.35       18.24     12.33 o 
  -1   1  18       76.58       83.35     17.35 o 
   1   1  18        0.94        1.27     10.97 o 
   3   1  18       54.79       70.43     17.25 o 
   5   1  18        1.20       -2.06     11.85 o 
 -18   2  18        3.87       -7.87     16.68 o 
 -16   2  18      277.81      274.91     27.67 o 
 -14   2  18       39.55       34.00     22.98 o 
 -12   2  18       88.87      123.40     32.42 o 
 -10   2  18       45.77       58.95     18.85 o 
  -8   2  18      252.28      349.62     30.46 o 
  -6   2  18       35.60       56.72     19.38 o 
  -4   2  18       12.77       -6.61     15.27 o 
  -2   2  18        2.35       19.99     21.41 o 
   0   2  18        7.14        7.24     22.04 o 
   2   2  18       23.05       35.86     16.21 o 
   4   2  18       12.42       12.23     13.84 o 
 -15   3  18       67.12       59.02     25.81 o 
 -13   3  18      127.71      150.47     33.05 o 
 -11   3  18        9.70        7.59     14.86 o 
  -9   3  18      440.69      515.80     34.91 o 
  -7   3  18       35.91       49.55     19.05 o 
  -5   3  18       43.42       47.27     18.73 o 
  -3   3  18        1.50       10.96     22.98 o 
  -1   3  18       85.04       24.55     25.34 o 
   1   3  18       17.97       49.11     29.59 o 
 -18   4  18       31.25       38.25     25.66 o 
 -16   4  18        0.13       -4.88     22.51 o 
 -14   4  18        3.31       12.75     22.98 o 
 -12   4  18      600.68      760.24     60.13 o 
 -10   4  18        1.33       11.96     24.24 o 
  -8   4  18      237.76      315.11     43.91 o 
  -6   4  18       23.58        5.51     22.98 o 
  -4   4  18        7.80       44.86     28.33 o 
 -17   1  19      225.46      316.06     41.08 o 
 -15   1  19       76.51       59.41     32.35 o 
 -13   1  19      891.67     1215.43     75.24 o 
  -7   1  19        7.24      -14.95     16.84 o 
  -5   1  19      157.02      118.21     30.69 o 
  -3   1  19        1.80       16.37     21.25 o 
  -1   1  19       68.70       55.02     41.55 o 
 -12   2  19       48.29       31.01     25.81 o 
 -10   2  19       99.47      128.28     34.63 o 
  -8   2  19      133.24      219.71     36.28 o 
  -6   2  19       78.81      100.79     22.74 o 
  -4   2  19      699.51      965.17     49.57 o 
  -2   2  19        4.10       48.01     20.78 o 
 -13   3  19        3.60      -30.06     21.88 o 
 -11   3  19      316.94      351.79     46.28 o 
  -9   3  19        1.48      -30.69     20.46 o 
  -7   3  19        2.53       43.28     26.60 o 
                                                 
